# Supplementary material for: A morphological and molecular study of Hydrodynastes gigas (Serpentes, Dipsadidae), a widespread species from South America
Source: PeerJ. 2020 Nov 25;8:e10073. doi: 10.7717/peerj.10073 (PMC7698695; doi:10.7717/peerj.10073)
Supplement: Supplemental Information 2 [file peerj-08-10073-s002.xls]

## Sheet: Distance p
16S		1	2	3	4	5	6	7	8	9	10	11	12	13	14	15	16	17	18	19	20	21	22	23	24	25	26	27	28	29	30	31	32	33	34	35	36	37	38	39	40	41	42	43	44
1	Xenopholis scalaris JQ598915
2	Pseudoboa nigra GQ457764	0.0838852
3	H. bicinctus 1817MZ Sapezal, Mato Grosso, Brazil	0.126432	0.118053
4	H. bicinctus CHUNB38982 Arraias, Tocantins, Brazil	0.126432	0.118053	0
5	H. bicinctus CHUNB40619 Mateiros, Tocantins, Brazil	0.126432	0.118053	0	0
6	H. bicinctus CHUNB47129 Alta Floresta, Mato Grosso, Brazil	0.126432	0.118053	0	0	0
7	H. bicinctus CHUNB52057 Carolina, Maranhao, Brazil	0.126432	0.118053	0	0	0	0
8	H. bicinctus CHUNB63637 Nova Xavantina, Mato Grosso, Brazil	0.126432	0.118053	0	0	0	0	0
9	H. bicinctus MZUSP15560 Tocanins, Brazil	0.126432	0.118053	0	0	0	0	0	0
10	H. bicinctus MZUSP17831 Itauba, Mato Grosso, Brazil	0.126432	0.118053	0	0	0	0	0	0	0
11	H. bicinctus MZUSP20580 Porto Velho, Rondonia, Brazil	0.126432	0.118053	0	0	0	0	0	0	0	0
12	H. bicinctus UFMT7550 Tangara da Serra, Mato Grosso, Brazil	0.126432	0.118053	0	0	0	0	0	0	0	0	0
13	H. bicinctus UFMT7551 Tangara da Serra, Mato Grosso, Brazil	0.126432	0.118053	0	0	0	0	0	0	0	0	0	0
14	H. gigas AAGARDA8745 Nisia Floresta, Rio Grande do Norte, Brazil	0.115239	0.0878827	0.0357453	0.0357453	0.0357453	0.0357453	0.0357453	0.0357453	0.0357453	0.0357453	0.0357453	0.0357453	0.0357453
15	H. gigas AAGARDA12357 Canguaretama, Rio Grande do Norte, Brazil	0.115239	0.0878827	0.0357453	0.0357453	0.0357453	0.0357453	0.0357453	0.0357453	0.0357453	0.0357453	0.0357453	0.0357453	0.0357453	0
16	H. gigas INALI4779 General San Martin, Corrientes, Argentina	0.13027	0.0987069	0.0420997	0.0420997	0.0420997	0.0420997	0.0420997	0.0420997	0.0420997	0.0420997	0.0420997	0.0420997	0.0420997	0.00630724	0.00630724
17	H. gigas INALI6573 San Fernando, Chaco, Argentina	0.13027	0.0987069	0.0420997	0.0420997	0.0420997	0.0420997	0.0420997	0.0420997	0.0420997	0.0420997	0.0420997	0.0420997	0.0420997	0.00630724	0.00630724	0
18	H. gigas INALI6731 Pilcomayo, Formosa, Argentina	0.13027	0.0987069	0.0420997	0.0420997	0.0420997	0.0420997	0.0420997	0.0420997	0.0420997	0.0420997	0.0420997	0.0420997	0.0420997	0.00630724	0.00630724	0	0
19	H. gigas INALI6867 Mburucuya, Corrientes, Argentina	0.13027	0.0987069	0.0420997	0.0420997	0.0420997	0.0420997	0.0420997	0.0420997	0.0420997	0.0420997	0.0420997	0.0420997	0.0420997	0.00630724	0.00630724	0	0	0
20	H. gigas LGE7992 Pirane, Formosa, Argentina	0.13027	0.0987069	0.0420997	0.0420997	0.0420997	0.0420997	0.0420997	0.0420997	0.0420997	0.0420997	0.0420997	0.0420997	0.0420997	0.00630724	0.00630724	0	0	0	0
21	H. gigas MZUSP11704 Amapa, Brazil	0.13027	0.0987069	0.0420997	0.0420997	0.0420997	0.0420997	0.0420997	0.0420997	0.0420997	0.0420997	0.0420997	0.0420997	0.0420997	0.00630724	0.00630724	0	0	0	0	0
22	H. gigas PINV1580254 Alto Paraguay, Paraguay	0.13027	0.0987069	0.0420997	0.0420997	0.0420997	0.0420997	0.0420997	0.0420997	0.0420997	0.0420997	0.0420997	0.0420997	0.0420997	0.00630724	0.00630724	0	0	0	0	0	0
23	H. gigas CHUNB65028 Nossa Senhora Livramento, Mato Grosso, Brazil	0.13027	0.0987069	0.0420997	0.0420997	0.0420997	0.0420997	0.0420997	0.0420997	0.0420997	0.0420997	0.0420997	0.0420997	0.0420997	0.00630724	0.00630724	0	0	0	0	0	0	0
24	H. gigas ZUFMS-REP2389 Fronteira, Minas Gerais, Brazil	0.13027	0.0987069	0.0420997	0.0420997	0.0420997	0.0420997	0.0420997	0.0420997	0.0420997	0.0420997	0.0420997	0.0420997	0.0420997	0.00630724	0.00630724	0	0	0	0	0	0	0	0
25	H. gigas ZUFMS-REP2392 Anastacio, Mato Grosso do Sul, Brazil	0.13027	0.0987069	0.0420997	0.0420997	0.0420997	0.0420997	0.0420997	0.0420997	0.0420997	0.0420997	0.0420997	0.0420997	0.0420997	0.00630724	0.00630724	0	0	0	0	0	0	0	0	0
26	H. gigas ZUFMS-REP2393 Corumba, Mato Grosso do Sul, Brazil	0.13027	0.0987069	0.0420997	0.0420997	0.0420997	0.0420997	0.0420997	0.0420997	0.0420997	0.0420997	0.0420997	0.0420997	0.0420997	0.00630724	0.00630724	0	0	0	0	0	0	0	0	0	0
27	H. gigas ZUFMS-REP2395 Miranda, Mato Grosso do Sul, Brazil	0.13027	0.0987069	0.0420997	0.0420997	0.0420997	0.0420997	0.0420997	0.0420997	0.0420997	0.0420997	0.0420997	0.0420997	0.0420997	0.00630724	0.00630724	0	0	0	0	0	0	0	0	0	0	0
28	H. gigas ZUFMS-REP2476 Corumba, Mato Grosso do Sul, Brazil	0.13027	0.0987069	0.0420997	0.0420997	0.0420997	0.0420997	0.0420997	0.0420997	0.0420997	0.0420997	0.0420997	0.0420997	0.0420997	0.00630724	0.00630724	0	0	0	0	0	0	0	0	0	0	0	0
29	H. gigas MAP4050 Porto Murtinho, Mato Grosso do Sul	0.13027	0.0987069	0.0420997	0.0420997	0.0420997	0.0420997	0.0420997	0.0420997	0.0420997	0.0420997	0.0420997	0.0420997	0.0420997	0.00630724	0.00630724	0	0	0	0	0	0	0	0	0	0	0	0	0
30	H. gigas MAPT3894 Porto Murtinho, Mato Grosso do Sul	0.13027	0.0987069	0.0420997	0.0420997	0.0420997	0.0420997	0.0420997	0.0420997	0.0420997	0.0420997	0.0420997	0.0420997	0.0420997	0.00630724	0.00630724	0	0	0	0	0	0	0	0	0	0	0	0	0	0
31	H. gigas AF2382 Matoury, French Guiana	0.1264	0.094991	0.0454242	0.0454242	0.0454242	0.0454242	0.0454242	0.0454242	0.0454242	0.0454242	0.0454242	0.0454242	0.0454242	0.00947873	0.00947873	0.00311091	0.00311091	0.00311091	0.00311091	0.00311091	0.00311091	0.00311091	0.00311091	0.00311091	0.00311091	0.00311091	0.00311091	0.00311091	0.00311091	0.00311091
32	H. gigas INPAHT5427 Porto Velho, Rondonia, Brazil	0.1264	0.094991	0.0454242	0.0454242	0.0454242	0.0454242	0.0454242	0.0454242	0.0454242	0.0454242	0.0454242	0.0454242	0.0454242	0.00947873	0.00947873	0.00311091	0.00311091	0.00311091	0.00311091	0.00311091	0.00311091	0.00311091	0.00311091	0.00311091	0.00311091	0.00311091	0.00311091	0.00311091	0.00311091	0.00311091	0
33	H. gigas MPEG21864 Melgaco, Para, Brazil	0.1264	0.094991	0.0454242	0.0454242	0.0454242	0.0454242	0.0454242	0.0454242	0.0454242	0.0454242	0.0454242	0.0454242	0.0454242	0.00947873	0.00947873	0.00311091	0.00311091	0.00311091	0.00311091	0.00311091	0.00311091	0.00311091	0.00311091	0.00311091	0.00311091	0.00311091	0.00311091	0.00311091	0.00311091	0.00311091	0	0
34	H. gigas MZUSP18572 Porto Velho, Rondonia, Brazil	0.1264	0.094991	0.0454242	0.0454242	0.0454242	0.0454242	0.0454242	0.0454242	0.0454242	0.0454242	0.0454242	0.0454242	0.0454242	0.00947873	0.00947873	0.00311091	0.00311091	0.00311091	0.00311091	0.00311091	0.00311091	0.00311091	0.00311091	0.00311091	0.00311091	0.00311091	0.00311091	0.00311091	0.00311091	0.00311091	0	0	0
35	H. gigas MZUSP18573 Porto Velho, Rondonia, Brazil	0.1264	0.094991	0.0454242	0.0454242	0.0454242	0.0454242	0.0454242	0.0454242	0.0454242	0.0454242	0.0454242	0.0454242	0.0454242	0.00947873	0.00947873	0.00311091	0.00311091	0.00311091	0.00311091	0.00311091	0.00311091	0.00311091	0.00311091	0.00311091	0.00311091	0.00311091	0.00311091	0.00311091	0.00311091	0.00311091	0	0	0	0
36	H. gigas MZUSP19710 Porto Velho, Rondonia, Brazil	0.1264	0.094991	0.0454242	0.0454242	0.0454242	0.0454242	0.0454242	0.0454242	0.0454242	0.0454242	0.0454242	0.0454242	0.0454242	0.00947873	0.00947873	0.00311091	0.00311091	0.00311091	0.00311091	0.00311091	0.00311091	0.00311091	0.00311091	0.00311091	0.00311091	0.00311091	0.00311091	0.00311091	0.00311091	0.00311091	0	0	0	0	0
37	H. gigas MZUSP20449 Porto Velho, Rondonia, Brazil	0.1264	0.094991	0.0454242	0.0454242	0.0454242	0.0454242	0.0454242	0.0454242	0.0454242	0.0454242	0.0454242	0.0454242	0.0454242	0.00947873	0.00947873	0.00311091	0.00311091	0.00311091	0.00311091	0.00311091	0.00311091	0.00311091	0.00311091	0.00311091	0.00311091	0.00311091	0.00311091	0.00311091	0.00311091	0.00311091	0	0	0	0	0	0
38	H. gigas INPAHT190 Manaus, Amazonas, Brazil	0.1264	0.094991	0.0454242	0.0454242	0.0454242	0.0454242	0.0454242	0.0454242	0.0454242	0.0454242	0.0454242	0.0454242	0.0454242	0.00947873	0.00947873	0.00311091	0.00311091	0.00311091	0.00311091	0.00311091	0.00311091	0.00311091	0.00311091	0.00311091	0.00311091	0.00311091	0.00311091	0.00311091	0.00311091	0.00311091	0	0	0	0	0	0	0
39	H. gigas INPAHT5513 Careiro, Amazonas, Brazil	0.1264	0.094991	0.0454242	0.0454242	0.0454242	0.0454242	0.0454242	0.0454242	0.0454242	0.0454242	0.0454242	0.0454242	0.0454242	0.00947873	0.00947873	0.00311091	0.00311091	0.00311091	0.00311091	0.00311091	0.00311091	0.00311091	0.00311091	0.00311091	0.00311091	0.00311091	0.00311091	0.00311091	0.00311091	0.00311091	0	0	0	0	0	0	0	0
40	H. gigas MTR19444 Manacapuru, Amazonas, Brazil	0.1264	0.094991	0.0454242	0.0454242	0.0454242	0.0454242	0.0454242	0.0454242	0.0454242	0.0454242	0.0454242	0.0454242	0.0454242	0.00947873	0.00947873	0.00311091	0.00311091	0.00311091	0.00311091	0.00311091	0.00311091	0.00311091	0.00311091	0.00311091	0.00311091	0.00311091	0.00311091	0.00311091	0.00311091	0.00311091	0	0	0	0	0	0	0	0	0
41	H. melanogigas MPEG24383 Carolina, Maranhao, Brazil	0.130304	0.0991653	0.0420991	0.0420991	0.0420991	0.0420991	0.0420991	0.0420991	0.0420991	0.0420991	0.0420991	0.0420991	0.0420991	0.00951602	0.00951602	0.00944875	0.00944875	0.00944875	0.00944875	0.00944875	0.00944875	0.00944875	0.00944875	0.00944875	0.00944875	0.00944875	0.00944875	0.00944875	0.00944875	0.00944875	0.0126222	0.0126222	0.0126222	0.0126222	0.0126222	0.0126222	0.0126222	0.0126222	0.0126222	0.0126222
42	H. melanogigas MPEG24384 Carolina, Maranhao, Brazil	0.130304	0.0991653	0.0420991	0.0420991	0.0420991	0.0420991	0.0420991	0.0420991	0.0420991	0.0420991	0.0420991	0.0420991	0.0420991	0.00951602	0.00951602	0.00944875	0.00944875	0.00944875	0.00944875	0.00944875	0.00944875	0.00944875	0.00944875	0.00944875	0.00944875	0.00944875	0.00944875	0.00944875	0.00944875	0.00944875	0.0126222	0.0126222	0.0126222	0.0126222	0.0126222	0.0126222	0.0126222	0.0126222	0.0126222	0.0126222	0
43	H. melanogigas MZUSP19557 Carolina, Maranhao, Brazil	0.130304	0.0991653	0.0420991	0.0420991	0.0420991	0.0420991	0.0420991	0.0420991	0.0420991	0.0420991	0.0420991	0.0420991	0.0420991	0.00951602	0.00951602	0.00944875	0.00944875	0.00944875	0.00944875	0.00944875	0.00944875	0.00944875	0.00944875	0.00944875	0.00944875	0.00944875	0.00944875	0.00944875	0.00944875	0.00944875	0.0126222	0.0126222	0.0126222	0.0126222	0.0126222	0.0126222	0.0126222	0.0126222	0.0126222	0.0126222	0	0
44	H. melanogigas ZUFMS-REP3446 Palmas, Tocantins, Brazil	0.130304	0.0991653	0.0420991	0.0420991	0.0420991	0.0420991	0.0420991	0.0420991	0.0420991	0.0420991	0.0420991	0.0420991	0.0420991	0.00951602	0.00951602	0.00944875	0.00944875	0.00944875	0.00944875	0.00944875	0.00944875	0.00944875	0.00944875	0.00944875	0.00944875	0.00944875	0.00944875	0.00944875	0.00944875	0.00944875	0.0126222	0.0126222	0.0126222	0.0126222	0.0126222	0.0126222	0.0126222	0.0126222	0.0126222	0.0126222	0	0	0
Cytb		1	2	3	4	5	6	7	8	9	10	11	12	13	14	15	16	17	18	19	20	21	22	23	24	25	26	27	28	29	30	31	32	33	34	35	36	37	38	39	40	41	42	43	44	45
1	Xenopholis scalaris GQ895897
2	Pseudoboa nigra JQ598948	0.366725
3	H. gigas AAGARDA8745 Nisia Floresta, Rio Grande do Norte, Brazil	0.377495	0.328475
4	H. gigas AAGARDA12357 Canguaretama, Rio Grande do Norte, Brazil	0.377495	0.328475	0
5	H. gigas ZUFMS-REP2389 Fronteira, Minas Gerais, Brazil	0.369117	0.301871	0.0148762	0.0148762
6	H. gigas INALI4779 General San Martin, Corrientes, Argentina	0.373462	0.31392	0.0165424	0.0165424	0.00816464
7	H. gigas INALI6867 Mburucuya, Corrientes, Argentina	0.373462	0.31392	0.0165424	0.0165424	0.00816464	0
8	H. gigas LGE7992 Pirane, Formosa, Argentina	0.373462	0.31392	0.0165424	0.0165424	0.00816464	0	0
9	H. gigas PINV1580254 Alto Paraguay, Paraguay	0.373462	0.31392	0.0165424	0.0165424	0.00816464	0	0	0
10	H. gigas INALI6573 San Fernando, Chaco, Argentina	0.373462	0.31392	0.0165424	0.0165424	0.00816464	0	0	0	0
11	H. gigas INALI6731 Pilcomayo, Formosa, Argentina	0.373462	0.31392	0.0165424	0.0165424	0.00816464	0	0	0	0	0
12	H. gigas MZUSP11704 Amapa, Brazil	0.373462	0.309857	0.0148664	0.0148664	0.00652238	0.00488165	0.00488165	0.00488165	0.00488165	0.00488165	0.00488165
13	H. gigas ZUFMS-REP2392 Anastacio, Mato Grosso do Sul, Brazil	0.373462	0.309857	0.0148664	0.0148664	0.00652238	0.00488165	0.00488165	0.00488165	0.00488165	0.00488165	0.00488165	0
14	H. gigas ZUFMS-REP2393 Corumba, Mato Grosso do Sul, Brazil	0.383529	0.31392	0.0148664	0.0148664	0.00652238	0.00488165	0.00488165	0.00488165	0.00488165	0.00488165	0.00488165	0.00324981	0.00324981
15	H. gigas CHUNB65028 Nossa Senhora Livramento, Mato Grosso, Brazil	0.378456	0.309857	0.0131867	0.0131867	0.00488165	0.00324772	0.00324772	0.00324772	0.00324772	0.00324772	0.00324772	0.00162156	0.00162156	0.00162156
16	H. gigas MAP4050 Porto Murtinho, Mato Grosso do Sul	0.378456	0.309857	0.0131867	0.0131867	0.00488165	0.00324772	0.00324772	0.00324772	0.00324772	0.00324772	0.00324772	0.00162156	0.00162156	0.00162156	0
17	H. gigas MAPT3894 Porto Murtinho, Mato Grosso do Sul	0.378456	0.309857	0.0131867	0.0131867	0.00488165	0.00324772	0.00324772	0.00324772	0.00324772	0.00324772	0.00324772	0.00162156	0.00162156	0.00162156	0	0
18	H. gigas ZUFMS-REP2395 Miranda, Mato Grosso do Sul, Brazil	0.378456	0.309857	0.0131867	0.0131867	0.00488165	0.00324772	0.00324772	0.00324772	0.00324772	0.00324772	0.00324772	0.00162156	0.00162156	0.00162156	0	0	0
19	H. gigas ZUFMS-REP2476 Corumba, Mato Grosso do Sul, Brazil	0.378456	0.309857	0.0131867	0.0131867	0.00488165	0.00324772	0.00324772	0.00324772	0.00324772	0.00324772	0.00324772	0.00162156	0.00162156	0.00162156	0	0	0	0
20	H. gigas AF2382 Matoury, French Guiana	0.378456	0.313502	0.0131867	0.0131867	0.00488165	0.00651394	0.00651394	0.00651394	0.00651394	0.00651394	0.00651394	0.0048785	0.0048785	0.0048785	0.00324563	0.00324563	0.00324563	0.00324563	0.00324563
21	H. gigas INPAHT190 Manaus, Amazonas, Brazil	0.378456	0.313502	0.0131867	0.0131867	0.00488165	0.00651394	0.00651394	0.00651394	0.00651394	0.00651394	0.00651394	0.0048785	0.0048785	0.0048785	0.00324563	0.00324563	0.00324563	0.00324563	0.00324563	0
22	H. gigas INPAHT5513 Careiro, Amazonas, Brazil	0.378456	0.313502	0.0131867	0.0131867	0.00488165	0.00651394	0.00651394	0.00651394	0.00651394	0.00651394	0.00651394	0.0048785	0.0048785	0.0048785	0.00324563	0.00324563	0.00324563	0.00324563	0.00324563	0	0
23	H. gigas MTR19444 Manacapuru, Amazonas, Brazil	0.378456	0.313502	0.0131867	0.0131867	0.00488165	0.00651394	0.00651394	0.00651394	0.00651394	0.00651394	0.00651394	0.0048785	0.0048785	0.0048785	0.00324563	0.00324563	0.00324563	0.00324563	0.00324563	0	0	0
24	H. gigas MZUSP19710 Porto Velho, Rondonia, Brazil	0.374051	0.309857	0.0115216	0.0115216	0.00324981	0.0048785	0.0048785	0.0048785	0.0048785	0.0048785	0.0048785	0.00324772	0.00324772	0.00324772	0.00162052	0.00162052	0.00162052	0.00162052	0.00162052	0.00162052	0.00162052	0.00162052	0.00162052
25	H. gigas INPAHT5427 Porto Velho, Rondonia, Brazil	0.374051	0.309857	0.0115216	0.0115216	0.00324981	0.0048785	0.0048785	0.0048785	0.0048785	0.0048785	0.0048785	0.00324772	0.00324772	0.00324772	0.00162052	0.00162052	0.00162052	0.00162052	0.00162052	0.00162052	0.00162052	0.00162052	0.00162052	0
26	H. gigas MPEG21864 Melgaco, Para, Brazil	0.374051	0.309857	0.0115216	0.0115216	0.00324981	0.0048785	0.0048785	0.0048785	0.0048785	0.0048785	0.0048785	0.00324772	0.00324772	0.00324772	0.00162052	0.00162052	0.00162052	0.00162052	0.00162052	0.00162052	0.00162052	0.00162052	0.00162052	0	0
27	H. gigas MZUSP18572 Porto Velho, Rondonia, Brazil	0.374051	0.309857	0.0115216	0.0115216	0.00324981	0.0048785	0.0048785	0.0048785	0.0048785	0.0048785	0.0048785	0.00324772	0.00324772	0.00324772	0.00162052	0.00162052	0.00162052	0.00162052	0.00162052	0.00162052	0.00162052	0.00162052	0.00162052	0	0	0
28	H. gigas MZUSP18573 Porto Velho, Rondonia, Brazil	0.374051	0.309857	0.0115216	0.0115216	0.00324981	0.0048785	0.0048785	0.0048785	0.0048785	0.0048785	0.0048785	0.00324772	0.00324772	0.00324772	0.00162052	0.00162052	0.00162052	0.00162052	0.00162052	0.00162052	0.00162052	0.00162052	0.00162052	0	0	0	0
29	H. gigas MZUSP20449 Porto Velho, Rondonia, Brazil	0.374051	0.309857	0.0115216	0.0115216	0.00324981	0.0048785	0.0048785	0.0048785	0.0048785	0.0048785	0.0048785	0.00324772	0.00324772	0.00324772	0.00162052	0.00162052	0.00162052	0.00162052	0.00162052	0.00162052	0.00162052	0.00162052	0.00162052	0	0	0	0	0
30	H. melanogigas MPEG24383 Carolina, Maranhao, Brazil	0.364736	0.348681	0.0267675	0.0267675	0.0250572	0.0267495	0.0267495	0.0267495	0.0267495	0.0267495	0.0267495	0.0216089	0.0216089	0.0250405	0.023321	0.023321	0.023321	0.023321	0.023321	0.023321	0.023321	0.023321	0.023321	0.0216232	0.0216232	0.0216232	0.0216232	0.0216232	0.0216232
31	H. melanogigas MPEG24384 Carolina, Maranhao, Brazil	0.364736	0.348681	0.0267675	0.0267675	0.0250572	0.0267495	0.0267495	0.0267495	0.0267495	0.0267495	0.0267495	0.0216089	0.0216089	0.0250405	0.023321	0.023321	0.023321	0.023321	0.023321	0.023321	0.023321	0.023321	0.023321	0.0216232	0.0216232	0.0216232	0.0216232	0.0216232	0.0216232	0
32	H. melanogigas MZUSP19557 Carolina, Maranhao, Brazil	0.364736	0.348681	0.0267675	0.0267675	0.0250572	0.0267495	0.0267495	0.0267495	0.0267495	0.0267495	0.0267495	0.0216089	0.0216089	0.0250405	0.023321	0.023321	0.023321	0.023321	0.023321	0.023321	0.023321	0.023321	0.023321	0.0216232	0.0216232	0.0216232	0.0216232	0.0216232	0.0216232	0	0
33	H. melanogigas ZUFMS-REP3446 Palmas, Tocantins, Brazil	0.364736	0.348681	0.0267675	0.0267675	0.0250572	0.0267495	0.0267495	0.0267495	0.0267495	0.0267495	0.0267495	0.0216089	0.0216089	0.0250405	0.023321	0.023321	0.023321	0.023321	0.023321	0.023321	0.023321	0.023321	0.023321	0.0216232	0.0216232	0.0216232	0.0216232	0.0216232	0.0216232	0	0	0
34	H. melanogigas IBSP65144 Lajeado, Tocantins, Brazil	0.373462	0.309857	0.0148664	0.0148664	0.00652238	0.00488165	0.00488165	0.00488165	0.00488165	0.00488165	0.00488165	0	0	0.00324981	0.00162156	0.00162156	0.00162156	0.00162156	0.00162156	0.0048785	0.0048785	0.0048785	0.0048785	0.00324772	0.00324772	0.00324772	0.00324772	0.00324772	0.00324772	0.0216089	0.0216089	0.0216089	0.0216089
35	H. bicinctus 1817MZ Sapezal, Mato Grosso, Brazil	0.331955	0.3542	0.10721	0.10721	0.107295	0.10721	0.10721	0.10721	0.10721	0.10721	0.10721	0.102912	0.102912	0.10721	0.105055	0.105055	0.105055	0.105055	0.105055	0.105055	0.105055	0.105055	0.105055	0.102993	0.102993	0.102993	0.102993	0.102993	0.102993	0.098547	0.098547	0.098547	0.098547	0.102912
36	H. bicinctus MZUSP17831 Itauba, Mato Grosso, Brazil	0.331955	0.3542	0.10721	0.10721	0.107295	0.10721	0.10721	0.10721	0.10721	0.10721	0.10721	0.102912	0.102912	0.10721	0.105055	0.105055	0.105055	0.105055	0.105055	0.105055	0.105055	0.105055	0.105055	0.102993	0.102993	0.102993	0.102993	0.102993	0.102993	0.098547	0.098547	0.098547	0.098547	0.102912	0
37	H. bicinctus CHUNB52057 Carolina, Maranhao, Brazil	0.353241	0.371477	0.13588	0.13588	0.131386	0.13588	0.13588	0.13588	0.13588	0.13588	0.13588	0.131278	0.131278	0.131278	0.133572	0.133572	0.133572	0.133572	0.133572	0.133572	0.133572	0.133572	0.133572	0.131386	0.131386	0.131386	0.131386	0.131386	0.131386	0.126572	0.126572	0.126572	0.126572	0.131278	0.0215603	0.0215603
38	H. bicinctus CHUNB38982 Arraias, Tocantins, Brazil	0.353241	0.371477	0.13588	0.13588	0.131386	0.13588	0.13588	0.13588	0.13588	0.13588	0.13588	0.131278	0.131278	0.131278	0.133572	0.133572	0.133572	0.133572	0.133572	0.133572	0.133572	0.133572	0.133572	0.131386	0.131386	0.131386	0.131386	0.131386	0.131386	0.126572	0.126572	0.126572	0.126572	0.131278	0.0215603	0.0215603	0
39	H. bicinctus CHUNB40618 Mateiros, Tocantins, Brazil	0.353241	0.371477	0.13588	0.13588	0.131386	0.13588	0.13588	0.13588	0.13588	0.13588	0.13588	0.131278	0.131278	0.131278	0.133572	0.133572	0.133572	0.133572	0.133572	0.133572	0.133572	0.133572	0.133572	0.131386	0.131386	0.131386	0.131386	0.131386	0.131386	0.126572	0.126572	0.126572	0.126572	0.131278	0.0215603	0.0215603	0	0
40	H. bicinctus CHUNB40619 Mateiros, Tocantins, Brazil	0.353241	0.371477	0.13588	0.13588	0.131386	0.13588	0.13588	0.13588	0.13588	0.13588	0.13588	0.131278	0.131278	0.131278	0.133572	0.133572	0.133572	0.133572	0.133572	0.133572	0.133572	0.133572	0.133572	0.131386	0.131386	0.131386	0.131386	0.131386	0.131386	0.126572	0.126572	0.126572	0.126572	0.131278	0.0215603	0.0215603	0	0	0
41	H. bicinctus MZUSP15560 Tocanins, Brazil	0.353241	0.371477	0.13588	0.13588	0.131386	0.13588	0.13588	0.13588	0.13588	0.13588	0.13588	0.131278	0.131278	0.131278	0.133572	0.133572	0.133572	0.133572	0.133572	0.133572	0.133572	0.133572	0.133572	0.131386	0.131386	0.131386	0.131386	0.131386	0.131386	0.126572	0.126572	0.126572	0.126572	0.131278	0.0215603	0.0215603	0	0	0	0
42	H. bicinctus UFMT7550 Tangara da Serra, Mato Grosso, Brazil	0.344182	0.361924	0.13588	0.13588	0.131386	0.13588	0.13588	0.13588	0.13588	0.13588	0.13588	0.131278	0.131278	0.13588	0.133572	0.133572	0.133572	0.133572	0.133572	0.133572	0.133572	0.133572	0.133572	0.131386	0.131386	0.131386	0.131386	0.131386	0.131386	0.126572	0.126572	0.126572	0.126572	0.131278	0.0215603	0.0215603	0.00324981	0.00324981	0.00324981	0.00324981	0.00324981
43	H. bicinctus CHUNB47129 Alta Floresta, Mato Grosso, Brazil	0.348681	0.366666	0.138201	0.138201	0.133683	0.138201	0.138201	0.138201	0.138201	0.138201	0.138201	0.133572	0.133572	0.133572	0.13588	0.13588	0.13588	0.13588	0.13588	0.13588	0.13588	0.13588	0.13588	0.133683	0.133683	0.133683	0.133683	0.133683	0.133683	0.128837	0.128837	0.128837	0.128837	0.133572	0.0232684	0.0232684	0.00162156	0.00162156	0.00162156	0.00162156	0.00162156	0.00162156
44	H. bicinctus CHUNB63637 Nova Xavantina, Mato Grosso, Brazil	0.348681	0.366666	0.138201	0.138201	0.133683	0.138201	0.138201	0.138201	0.138201	0.138201	0.138201	0.133572	0.133572	0.133572	0.13588	0.13588	0.13588	0.13588	0.13588	0.13588	0.13588	0.13588	0.13588	0.133683	0.133683	0.133683	0.133683	0.133683	0.133683	0.128837	0.128837	0.128837	0.128837	0.133572	0.0232684	0.0232684	0.00162156	0.00162156	0.00162156	0.00162156	0.00162156	0.00162156	0
45	H. bicinctus UFMT7551 Tangara da Serra, Mato Grosso, Brazil	0.348681	0.366666	0.138201	0.138201	0.133683	0.138201	0.138201	0.138201	0.138201	0.138201	0.138201	0.133572	0.133572	0.133572	0.13588	0.13588	0.13588	0.13588	0.13588	0.13588	0.13588	0.13588	0.13588	0.133683	0.133683	0.133683	0.133683	0.133683	0.133683	0.128837	0.128837	0.128837	0.128837	0.133572	0.0232684	0.0232684	0.00162156	0.00162156	0.00162156	0.00162156	0.00162156	0.00162156	0	0
