# Supplementary material for: A morphological and molecular study of Hydrodynastes gigas (Serpentes, Dipsadidae), a widespread species from South America
Source: PeerJ. 2020 Nov 25;8:e10073. doi: 10.7717/peerj.10073 (PMC7698695; doi:10.7717/peerj.10073)
Supplement: Supplemental Information 3 [file peerj-08-10073-s003.fasta]

>1817MZ_HB_MT_Sapezal
TGAGGGTTTAACTGTCTCTTTTAGTCAATCAATCAAACTGATCCCCTAGTAAAAAAGCTAGGATATTTACATAAGACCAGAAGACCCTGCGAAGCTTAAACCAAACTATTAAATCATATAATAACTACTTTCGGTTGGGGCGACCTTGGAAAAAAAAAGAACTTCCAAACACAATGATTTTAATCATATTTATAGGCCCACAAGCCTTAAACCTATGACCCAGTTAAAACTGACAATTGAACCAAGTTACTCCAGGGATAACAGCGCTATCTTCTTCAAGAGCCCATATCAAAAAGAAGGTTTACGACCTCGATGTTGGATCA
>CHUNB38982_HB_TO_Arraias
TGAGGGTTTAACTGTCTCTTTTAGTCAATCAATCAAACTGATCCCCTAGTAAAAAAGCTAGGATATTTACATAAGACCAGAAGACCCTGCGAAGCTTAAACCAAACTATTAAATCATATAATAACTACTTTCGGTTGGGGCGACCTTGGAAAAAAAAAGAACTTCCAAACACAATGATTTTAATCATATTTATAGGCCCACAAGCCTTAAACCTATGACCCAGTTAAAACTGACAATTGAACCAAGTTACTCCAGGGATAACAGCGCTATCTTCTTCAAGAGCCCATATCAAAAAGAAGGTTTACGACCTCGATGTTGGATCA
>CHUNB40619_HB_TO_Mateiros
TGAGGGTTTAACTGTCTCTTTTAGTCAATCAATCAAACTGATCCCCTAGTAAAAAAGCTAGGATATTTACATAAGACCAGAAGACCCTGCGAAGCTTAAACCAAACTATTAAATCATATAATAACTACTTTCGGTTGGGGCGACCTTGGAAAAAAAAAGAACTTCCAAACACAATGATTTTAATCATATTTATAGGCCCACAAGCCTTAAACCTATGACCCAGTTAAAACTGACAATTGAACCAAGTTACTCCAGGGATAACAGCGCTATCTTCTTCAAGAGCCCATATCAAAAAGAAGGTTTACGACCTCGATGTTGGATCA
>CHUNB47129_HB_MT_AFloresta
TGAGGGTTTAACTGTCTCTTTTAGTCAATCAATCAAACTGATCCCCTAGTAAAAAAGCTAGGATATTTACATAAGACCAGAAGACCCTGCGAAGCTTAAACCAAACTATTAAATCATATAATAACTACTTTCGGTTGGGGCGACCTTGGAAAAAAAAAGAACTTCCAAACACAATGATTTTAATCATATTTATAGGCCCACAAGCCTTAAACCTATGACCCAGTTAAAACTGACAATTGAACCAAGTTACTCCAGGGATAACAGCGCTATCTTCTTCAAGAGCCCATATCAAAAAGAAGGTTTACGACCTCGATGTTGGATCA
>CHUNB52057_HB_MA_Carolina
TGAGGGTTTAACTGTCTCTTTTAGTCAATCAATCAAACTGATCCCCTAGTAAAAAAGCTAGGATATTTACATAAGACCAGAAGACCCTGCGAAGCTTAAACCAAACTATTAAATCATATAATAACTACTTTCGGTTGGGGCGACCTTGGAAAAAAAAAGAACTTCCAAACACAATGATTTTAATCATATTTATAGGCCCACAAGCCTTAAACCTATGACCCAGTTAAAACTGACAATTGAACCAAGTTACTCCAGGGATAACAGCGCTATCTTCTTCAAGAGCCCATATCAAAAAGAAGGTTTACGACCTCGATGTTGGATCA
>CHUNB63637_HB_MT_Xavantina
TGAGGGTTTAACTGTCTCTTTTAGTCAATCAATCAAACTGATCCCCTAGTAAAAAAGCTAGGATATTTACATAAGACCAGAAGACCCTGCGAAGCTTAAACCAAACTATTAAATCATATAATAACTACTTTCGGTTGGGGCGACCTTGGAAAAAAAAAGAACTTCCAAACACAATGATTTTAATCATATTTATAGGCCCACAAGCCTTAAACCTATGACCCAGTTAAAACTGACAATTGAACCAAGTTACTCCAGGGATAACAGCGCTATCTTCTTCAAGAGCCCATATCAAAAAGAAGGTTTACGACCTCGATGTTGGATCA
>MZUSP15560_HB_TO
TGAGGGTTTAACTGTCTCTTTTAGTCAATCAATCAAACTGATCCCCTAGTAAAAAAGCTAGGATATTTACATAAGACCAGAAGACCCTGCGAAGCTTAAACCAAACTATTAAATCATATAATAACTACTTTCGGTTGGGGCGACCTTGGAAAAAAAAAGAACTTCCAAACACAATGATTTTAATCATATTTATAGGCCCACAAGCCTTAAACCTATGACCCAGTTAAAACTGACAATTGAACCAAGTTACTCCAGGGATAACAGCGCTATCTTCTTCAAGAGCCCATATCAAAAAGAAGGTTTACGACCTCGATGTTGGATCA
>MZUSP17831_HB_MT_Itauba
TGAGGGTTTAACTGTCTCTTTTAGTCAATCAATCAAACTGATCCCCTAGTAAAAAAGCTAGGATATTTACATAAGACCAGAAGACCCTGCGAAGCTTAAACCAAACTATTAAATCATATAATAACTACTTTCGGTTGGGGCGACCTTGGAAAAAAAAAGAACTTCCAAACACAATGATTTTAATCATATTTATAGGCCCACAAGCCTTAAACCTATGACCCAGTTAAAACTGACAATTGAACCAAGTTACTCCAGGGATAACAGCGCTATCTTCTTCAAGAGCCCATATCAAAAAGAAGGTTTACGACCTCGATGTTGGATCA
>MZUSP20580_HB_RO_Mutum
TGAGGGTTTAACTGTCTCTTTTAGTCAATCAATCAAACTGATCCCCTAGTAAAAAAGCTAGGATATTTACATAAGACCAGAAGACCCTGCGAAGCTTAAACCAAACTATTAAATCATATAATAACTACTTTCGGTTGGGGCGACCTTGGAAAAAAAAAGAACTTCCAAACACAATGATTTTAATCATATTTATAGGCCCACAAGCCTTAAACCTATGACCCAGTTAAAACTGACAATTGAACCAAGTTACTCCAGGGATAACAGCGCTATCTTCTTCAAGAGCCCATATCAAAAAGAAGGTTTACGACCTCGATGTTGGATCA
>UFMT7550_HB_MT_Tangara
TGAGGGTTTAACTGTCTCTTTTAGTCAATCAATCAAACTGATCCCCTAGTAAAAAAGCTAGGATATTTACATAAGACCAGAAGACCCTGCGAAGCTTAAACCAAACTATTAAATCATATAATAACTACTTTCGGTTGGGGCGACCTTGGAAAAAAAAAGAACTTCCAAACACAATGATTTTAATCATATTTATAGGCCCACAAGCCTTAAACCTATGACCCAGTTAAAACTGACAATTGAACCAAGTTACTCCAGGGATAACAGCGCTATCTTCTTCAAGAGCCCATATCAAAAAGAAGGTTTACGACCTCGATGTTGGATCA
>UFMT7551_HB_MT_Tangara
TGAGGGTTTAACTGTCTCTTTTAGTCAATCAATCAAACTGATCCCCTAGTAAAAAAGCTAGGATATTTACATAAGACCAGAAGACCCTGCGAAGCTTAAACCAAACTATTAAATCATATAATAACTACTTTCGGTTGGGGCGACCTTGGAAAAAAAAAGAACTTCCAAACACAATGATTTTAATCATATTTATAGGCCCACAAGCCTTAAACCTATGACCCAGTTAAAACTGACAATTGAACCAAGTTACTCCAGGGATAACAGCGCTATCTTCTTCAAGAGCCCATATCAAAAAGAAGGTTTACGACCTCGATGTTGGATCA
>AAGARDA8745_HG_RN_Nisia
TGAGAGTCTAACTGTCTCTTTTAGTCAATCAATTAAACTGATCTCCTAGTAAAAAAGCTAGAATATTTACATAAGACCAGAAGACCCTGCGAAGCTTAAACCAAACTATTAAATCATATAATAACTACTTTCGGTTGGGGCGACCTTGGAAAAAAAAAGAACTTCCAAACACAATGATTTTAATCATATACT-AGGCCCACAAGCCATAAAC---TGACCCAGCTAAAGCTGATAATTGAACCAAGTTACTCCAGGGATAACAGCGCTATCTTCTTCAAGAGCCCATATCAAAAAGAAGGTTTACGACCTCGATGTTGGATCA
>AAGARDA12357_HG_RN_Canguaretama
TGAGAGTCTAACTGTCTCTTTTAGTCAATCAATTAAACTGATCTCCTAGTAAAAAAGCTAGAATATTTACATAAGACCAGAAGACCCTGCGAAGCTTAAACCAAACTATTAAATCATATAATAACTACTTTCGGTTGGGGCGACCTTGGAAAAAAAAAGAACTTCCAAACACAATGATTTTAATCATATACT-AGGCCCACAAGCCATAAAC---TGACCCAGCTAAAGCTGATAATTGAACCAAGTTACTCCAGGGATAACAGCGCTATCTTCTTCAAGAGCCCATATCAAAAAGAAGGTTTACGACCTCGATGTTGGATCA
>CTMZ16036_HM_Carolina
TGAGAGTCTAACTGTCTCTTTTAGTCAATCAATTAAACTGATCTCCTAGTAAAAAAGCTAGGATATTTACATAAGACCAGAAGACCCTGCGAAGCTTAAACCAAACTATTAAATCACATAATAACTACTTTCGGTTGGGGCGACCTTGGAAAAAAAAAGAACTTCCAAACACAATGATTTTAATCATATACTAAGGCCCACAAGCCATAAACCTATGACCCAGCTAAAGCTGATAATTGAACCAAGTTACTCCAGGGATAACAGCGCTATCTTCTTCAAGAGCCCATATCAAAAAGAAGGTTTACGACCTCGATGTTGGATCA
>CTMZ16037_HM_Carolina_MA
TGAGAGTCTAACTGTCTCTTTTAGTCAATCAATTAAACTGATCTCCTAGTAAAAAAGCTAGGATATTTACATAAGACCAGAAGACCCTGCGAAGCTTAAACCAAACTATTAAATCACATAATAACTACTTTCGGTTGGGGCGACCTTGGAAAAAAAAAGAACTTCCAAACACAATGATTTTAATCATATACTAAGGCCCACAAGCCATAAACCTATGACCCAGCTAAAGCTGATAATTGAACCAAGTTACTCCAGGGATAACAGCGCTATCTTCTTCAAGAGCCCATATCAAAAAGAAGGTTTACGACCTCGATGTTGGATCA
>CTMZ16038_HM_Carolina_MA
TGAGAGTCTAACTGTCTCTTTTAGTCAATCAATTAAACTGATCTCCTAGTAAAAAAGCTAGGATATTTACATAAGACCAGAAGACCCTGCGAAGCTTAAACCAAACTATTAAATCACATAATAACTACTTTCGGTTGGGGCGACCTTGGAAAAAAAAAGAACTTCCAAACACAATGATTTTAATCATATACTAAGGCCCACAAGCCATAAACCTATGACCCAGCTAAAGCTGATAATTGAACCAAGTTACTCCAGGGATAACAGCGCTATCTTCTTCAAGAGCCCATATCAAAAAGAAGGTTTACGACCTCGATGTTGGATCA
>MAP3568_HM_Palmas_TO
TGAGAGTCTAACTGTCTCTTTTAGTCAATCAATTAAACTGATCTCCTAGTAAAAAAGCTAGGATATTTACATAAGACCAGAAGACCCTGCGAAGCTTAAACCAAACTATTAAATCACATAATAACTACTTTCGGTTGGGGCGACCTTGGAAAAAAAAAGAACTTCCAAACACAATGATTTTAATCATATACTAAGGCCCACAAGCCATAAACCTATGACCCAGCTAAAGCTGATAATTGAACCAAGTTACTCCAGGGATAACAGCGCTATCTTCTTCAAGAGCCCATATCAAAAAGAAGGTTTACGACCTCGATGTTGGATCA
>INALI4779_HG_ARG_Corrientes
TGAGAGTCTAACTGTCTCTTTTAGTCAATCAATTAAACTGATCTCCTAGTAAAAAAGCTAGAATATTTACATAAGACCAGAAGACCCTGCGAAGCTTAAACCAAACTATTAAATCACATAATAGCTACTTTCGGTTGGGGCGACCTTGGAAAAAAAAAGAACTTCCAAACACAATGATTTTAATCATATACT-AGGCCCACAAGCCATAAACCTATGACCCAGCTAAAGCTGATAATTGAACCAAGTTACTCCAGGGATAACAGCGCTATCTTCTTCAAGAGCCCATATCAAAAAGAAGGTTTACGACCTCGATGTTGGATCA
>INALI6573_HG_ARG_Chaco
TGAGAGTCTAACTGTCTCTTTTAGTCAATCAATTAAACTGATCTCCTAGTAAAAAAGCTAGAATATTTACATAAGACCAGAAGACCCTGCGAAGCTTAAACCAAACTATTAAATCACATAATAGCTACTTTCGGTTGGGGCGACCTTGGAAAAAAAAAGAACTTCCAAACACAATGATTTTAATCATATACT-AGGCCCACAAGCCATAAACCTATGACCCAGCTAAAGCTGATAATTGAACCAAGTTACTCCAGGGATAACAGCGCTATCTTCTTCAAGAGCCCATATCAAAAAGAAGGTTTACGACCTCGATGTTGGATCA
>INALI6731_HG_ARG_Formosa
TGAGAGTCTAACTGTCTCTTTTAGTCAATCAATTAAACTGATCTCCTAGTAAAAAAGCTAGAATATTTACATAAGACCAGAAGACCCTGCGAAGCTTAAACCAAACTATTAAATCACATAATAGCTACTTTCGGTTGGGGCGACCTTGGAAAAAAAAAGAACTTCCAAACACAATGATTTTAATCATATACT-AGGCCCACAAGCCATAAACCTATGACCCAGCTAAAGCTGATAATTGAACCAAGTTACTCCAGGGATAACAGCGCTATCTTCTTCAAGAGCCCATATCAAAAAGAAGGTTTACGACCTCGATGTTGGATCA
>INALI6867_HG_ARG_Corrientes
TGAGAGTCTAACTGTCTCTTTTAGTCAATCAATTAAACTGATCTCCTAGTAAAAAAGCTAGAATATTTACATAAGACCAGAAGACCCTGCGAAGCTTAAACCAAACTATTAAATCACATAATAGCTACTTTCGGTTGGGGCGACCTTGGAAAAAAAAAGAACTTCCAAACACAATGATTTTAATCATATACT-AGGCCCACAAGCCATAAACCTATGACCCAGCTAAAGCTGATAATTGAACCAAGTTACTCCAGGGATAACAGCGCTATCTTCTTCAAGAGCCCATATCAAAAAGAAGGTTTACGACCTCGATGTTGGATCA
>LGE7992_HG_ARG_Formosa
TGAGAGTCTAACTGTCTCTTTTAGTCAATCAATTAAACTGATCTCCTAGTAAAAAAGCTAGAATATTTACATAAGACCAGAAGACCCTGCGAAGCTTAAACCAAACTATTAAATCACATAATAGCTACTTTCGGTTGGGGCGACCTTGGAAAAAAAAAGAACTTCCAAACACAATGATTTTAATCATATACT-AGGCCCACAAGCCATAAACCTATGACCCAGCTAAAGCTGATAATTGAACCAAGTTACTCCAGGGATAACAGCGCTATCTTCTTCAAGAGCCCATATCAAAAAGAAGGTTTACGACCTCGATGTTGGATCA
>MRT6211_HG_Amapa
TGAGAGTCTAACTGTCTCTTTTAGTCAATCAATTAAACTGATCTCCTAGTAAAAAAGCTAGAATATTTACATAAGACCAGAAGACCCTGCGAAGCTTAAACCAAACTATTAAATCACATAATAGCTACTTTCGGTTGGGGCGACCTTGGAAAAAAAAAGAACTTCCAAACACAATGATTTTAATCATATACT-AGGCCCACAAGCCATAAACCTATGACCCAGCTAAAGCTGATAATTGAACCAAGTTACTCCAGGGATAACAGCGCTATCTTCTTCAAGAGCCCATATCAAAAAGAAGGTTTACGACCTCGATGTTGGATCA
>PINV1580254_HG_PAR
TGAGAGTCTAACTGTCTCTTTTAGTCAATCAATTAAACTGATCTCCTAGTAAAAAAGCTAGAATATTTACATAAGACCAGAAGACCCTGCGAAGCTTAAACCAAACTATTAAATCACATAATAGCTACTTTCGGTTGGGGCGACCTTGGAAAAAAAAAGAACTTCCAAACACAATGATTTTAATCATATACT-AGGCCCACAAGCCATAAACCTATGACCCAGCTAAAGCTGATAATTGAACCAAGTTACTCCAGGGATAACAGCGCTATCTTCTTCAAGAGCCCATATCAAAAAGAAGGTTTACGACCTCGATGTTGGATCA
>CHUNB65028_HG_MT_Livramento
TGAGAGTCTAACTGTCTCTTTTAGTCAATCAATTAAACTGATCTCCTAGTAAAAAAGCTAGAATATTTACATAAGACCAGAAGACCCTGCGAAGCTTAAACCAAACTATTAAATCACATAATAGCTACTTTCGGTTGGGGCGACCTTGGAAAAAAAAAGAACTTCCAAACACAATGATTTTAATCATATACT-AGGCCCACAAGCCATAAACCTATGACCCAGCTAAAGCTGATAATTGAACCAAGTTACTCCAGGGATAACAGCGCTATCTTCTTCAAGAGCCCATATCAAAAAGAAGGTTTACGACCTCGATGTTGGATCA
>UFMS2389_HG_MG_Fronteira
TGAGAGTCTAACTGTCTCTTTTAGTCAATCAATTAAACTGATCTCCTAGTAAAAAAGCTAGAATATTTACATAAGACCAGAAGACCCTGCGAAGCTTAAACCAAACTATTAAATCACATAATAGCTACTTTCGGTTGGGGCGACCTTGGAAAAAAAAAGAACTTCCAAACACAATGATTTTAATCATATACT-AGGCCCACAAGCCATAAACCTATGACCCAGCTAAAGCTGATAATTGAACCAAGTTACTCCAGGGATAACAGCGCTATCTTCTTCAAGAGCCCATATCAAAAAGAAGGTTTACGACCTCGATGTTGGATCA
>UFMS2392_HG_MS_Anastacio
TGAGAGTCTAACTGTCTCTTTTAGTCAATCAATTAAACTGATCTCCTAGTAAAAAAGCTAGAATATTTACATAAGACCAGAAGACCCTGCGAAGCTTAAACCAAACTATTAAATCACATAATAGCTACTTTCGGTTGGGGCGACCTTGGAAAAAAAAAGAACTTCCAAACACAATGATTTTAATCATATACT-AGGCCCACAAGCCATAAACCTATGACCCAGCTAAAGCTGATAATTGAACCAAGTTACTCCAGGGATAACAGCGCTATCTTCTTCAAGAGCCCATATCAAAAAGAAGGTTTACGACCTCGATGTTGGATCA
>UFMS2393_HG_MS_Corumba
TGAGAGTCTAACTGTCTCTTTTAGTCAATCAATTAAACTGATCTCCTAGTAAAAAAGCTAGAATATTTACATAAGACCAGAAGACCCTGCGAAGCTTAAACCAAACTATTAAATCACATAATAGCTACTTTCGGTTGGGGCGACCTTGGAAAAAAAAAGAACTTCCAAACACAATGATTTTAATCATATACT-AGGCCCACAAGCCATAAACCTATGACCCAGCTAAAGCTGATAATTGAACCAAGTTACTCCAGGGATAACAGCGCTATCTTCTTCAAGAGCCCATATCAAAAAGAAGGTTTACGACCTCGATGTTGGATCA
>UFMS2395_HG_MS_Miranda
TGAGAGTCTAACTGTCTCTTTTAGTCAATCAATTAAACTGATCTCCTAGTAAAAAAGCTAGAATATTTACATAAGACCAGAAGACCCTGCGAAGCTTAAACCAAACTATTAAATCACATAATAGCTACTTTCGGTTGGGGCGACCTTGGAAAAAAAAAGAACTTCCAAACACAATGATTTTAATCATATACT-AGGCCCACAAGCCATAAACCTATGACCCAGCTAAAGCTGATAATTGAACCAAGTTACTCCAGGGATAACAGCGCTATCTTCTTCAAGAGCCCATATCAAAAAGAAGGTTTACGACCTCGATGTTGGATCA
>UFMS2476_HG_MS_Corumba
TGAGAGTCTAACTGTCTCTTTTAGTCAATCAATTAAACTGATCTCCTAGTAAAAAAGCTAGAATATTTACATAAGACCAGAAGACCCTGCGAAGCTTAAACCAAACTATTAAATCACATAATAGCTACTTTCGGTTGGGGCGACCTTGGAAAAAAAAAGAACTTCCAAACACAATGATTTTAATCATATACT-AGGCCCACAAGCCATAAACCTATGACCCAGCTAAAGCTGATAATTGAACCAAGTTACTCCAGGGATAACAGCGCTATCTTCTTCAAGAGCCCATATCAAAAAGAAGGTTTACGACCTCGATGTTGGATCA
>MAP4050_HG_PtMurtinho_MS
TGAGAGTCTAACTGTCTCTTTTAGTCAATCAATTAAACTGATCTCCTAGTAAAAAAGCTAGAATATTTACATAAGACCAGAAGACCCTGCGAAGCTTAAACCAAACTATTAAATCACATAATAGCTACTTTCGGTTGGGGCGACCTTGGAAAAAAAAAGAACTTCCAAACACAATGATTTTAATCATATACT-AGGCCCACAAGCCATAAACCTATGACCCAGCTAAAGCTGATAATTGAACCAAGTTACTCCAGGGATAACAGCGCTATCTTCTTCAAGAGCCCATATCAAAAAGAAGGTTTACGACCTCGATGTTGGATCA
>MAPT3894_HG_PtMurtinho_MS
TGAGAGTCTAACTGTCTCTTTTAGTCAATCAATTAAACTGATCTCCTAGTAAAAAAGCTAGAATATTTACATAAGACCAGAAGACCCTGCGAAGCTTAAACCAAACTATTAAATCACATAATAGCTACTTTCGGTTGGGGCGACCTTGGAAAAAAAAAGAACTTCCAAACACAATGATTTTAATCATATACT-AGGCCCACAAGCCATAAACCTATGACCCAGCTAAAGCTGATAATTGAACCAAGTTACTCCAGGGATAACAGCGCTATCTTCTTCAAGAGCCCATATCAAAAAGAAGGTTTACGACCTCGATGTTGGATCA
>AF2382_HG_Matoury_GUI
TGAGAGTCTAACTGTCTCTTTTAGTCAATCAATTAAACTGATCTCCTAGTAAAAAAGCTAGAATATTTACATAAGACCAGAAGACCCTGCGAAGCTTAAACCAAACTATTAAATCACATAATAGCTACTTTCGGTTGGGGCGACCTTGGAAAAAAAAAGAACTTCCAAACACAATGATCTTAATCATATACT-AGGCCCACAAGCCATAAACCTATGACCCAGCTAAAGCTGATAATTGAACCAAGTTACTCCAGGGATAACAGCGCTATCTTCTTCAAGAGCCCATATCAAAAAGAAGGTTTACGACCTCGATGTTGGATCA
>INPAHT5427_HG_RO_PVelho
TGAGAGTCTAACTGTCTCTTTTAGTCAATCAATTAAACTGATCTCCTAGTAAAAAAGCTAGAATATTTACATAAGACCAGAAGACCCTGCGAAGCTTAAACCAAACTATTAAATCACATAATAGCTACTTTCGGTTGGGGCGACCTTGGAAAAAAAAAGAACTTCCAAACACAATGATCTTAATCATATACT-AGGCCCACAAGCCATAAACCTATGACCCAGCTAAAGCTGATAATTGAACCAAGTTACTCCAGGGATAACAGCGCTATCTTCTTCAAGAGCCCATATCAAAAAGAAGGTTTACGACCTCGATGTTGGATCA
>MPEG21864_HG_PA_Melgaco
TGAGAGTCTAACTGTCTCTTTTAGTCAATCAATTAAACTGATCTCCTAGTAAAAAAGCTAGAATATTTACATAAGACCAGAAGACCCTGCGAAGCTTAAACCAAACTATTAAATCACATAATAGCTACTTTCGGTTGGGGCGACCTTGGAAAAAAAAAGAACTTCCAAACACAATGATCTTAATCATATACT-AGGCCCACAAGCCATAAACCTATGACCCAGCTAAAGCTGATAATTGAACCAAGTTACTCCAGGGATAACAGCGCTATCTTCTTCAAGAGCCCATATCAAAAAGAAGGTTTACGACCTCGATGTTGGATCA
>MZUSP18572_HG_RO_Mutum
TGAGAGTCTAACTGTCTCTTTTAGTCAATCAATTAAACTGATCTCCTAGTAAAAAAGCTAGAATATTTACATAAGACCAGAAGACCCTGCGAAGCTTAAACCAAACTATTAAATCACATAATAGCTACTTTCGGTTGGGGCGACCTTGGAAAAAAAAAGAACTTCCAAACACAATGATCTTAATCATATACT-AGGCCCACAAGCCATAAACCTATGACCCAGCTAAAGCTGATAATTGAACCAAGTTACTCCAGGGATAACAGCGCTATCTTCTTCAAGAGCCCATATCAAAAAGAAGGTTTACGACCTCGATGTTGGATCA
>MZUSP18573_HG_RO_Abuna
TGAGAGTCTAACTGTCTCTTTTAGTCAATCAATTAAACTGATCTCCTAGTAAAAAAGCTAGAATATTTACATAAGACCAGAAGACCCTGCGAAGCTTAAACCAAACTATTAAATCACATAATAGCTACTTTCGGTTGGGGCGACCTTGGAAAAAAAAAGAACTTCCAAACACAATGATCTTAATCATATACT-AGGCCCACAAGCCATAAACCTATGACCCAGCTAAAGCTGATAATTGAACCAAGTTACTCCAGGGATAACAGCGCTATCTTCTTCAAGAGCCCATATCAAAAAGAAGGTTTACGACCTCGATGTTGGATCA
>MZUSP19710_HG_RO_Abuna
TGAGAGTCTAACTGTCTCTTTTAGTCAATCAATTAAACTGATCTCCTAGTAAAAAAGCTAGAATATTTACATAAGACCAGAAGACCCTGCGAAGCTTAAACCAAACTATTAAATCACATAATAGCTACTTTCGGTTGGGGCGACCTTGGAAAAAAAAAGAACTTCCAAACACAATGATCTTAATCATATACT-AGGCCCACAAGCCATAAACCTATGACCCAGCTAAAGCTGATAATTGAACCAAGTTACTCCAGGGATAACAGCGCTATCTTCTTCAAGAGCCCATATCAAAAAGAAGGTTTACGACCTCGATGTTGGATCA
>MZUSP20449_HG_RO_Abuna
TGAGAGTCTAACTGTCTCTTTTAGTCAATCAATTAAACTGATCTCCTAGTAAAAAAGCTAGAATATTTACATAAGACCAGAAGACCCTGCGAAGCTTAAACCAAACTATTAAATCACATAATAGCTACTTTCGGTTGGGGCGACCTTGGAAAAAAAAAGAACTTCCAAACACAATGATCTTAATCATATACT-AGGCCCACAAGCCATAAACCTATGACCCAGCTAAAGCTGATAATTGAACCAAGTTACTCCAGGGATAACAGCGCTATCTTCTTCAAGAGCCCATATCAAAAAGAAGGTTTACGACCTCGATGTTGGATCA
>INPAHT190_HG_Manaus_AM
TGAGAGTCTAACTGTCTCTTTTAGTCAATCAATTAAACTGATCTCCTAGTAAAAAAGCTAGAATATTTACATAAGACCAGAAGACCCTGCGAAGCTTAAACCAAACTATTAAATCACATAATAGCTACTTTCGGTTGGGGCGACCTTGGAAAAAAAAAGAACTTCCAAACACAATGATCTTAATCATATACT-AGGCCCACAAGCCATAAACCTATGACCCAGCTAAAGCTGATAATTGAACCAAGTTACTCCAGGGATAACAGCGCTATCTTCTTCAAGAGCCCATATCAAAAAGAAGGTTTACGACCTCGATGTTGGATCA
>INPAHT5513_HG_Careiro_AM
TGAGAGTCTAACTGTCTCTTTTAGTCAATCAATTAAACTGATCTCCTAGTAAAAAAGCTAGAATATTTACATAAGACCAGAAGACCCTGCGAAGCTTAAACCAAACTATTAAATCACATAATAGCTACTTTCGGTTGGGGCGACCTTGGAAAAAAAAAGAACTTCCAAACACAATGATCTTAATCATATACT-AGGCCCACAAGCCATAAACCTATGACCCAGCTAAAGCTGATAATTGAACCAAGTTACTCCAGGGATAACAGCGCTATCTTCTTCAAGAGCCCATATCAAAAAGAAGGTTTACGACCTCGATGTTGGATCA
>MTR19444_HG_Manacapuru_AM
TGAGAGTCTAACTGTCTCTTTTAGTCAATCAATTAAACTGATCTCCTAGTAAAAAAGCTAGAATATTTACATAAGACCAGAAGACCCTGCGAAGCTTAAACCAAACTATTAAATCACATAATAGCTACTTTCGGTTGGGGCGACCTTGGAAAAAAAAAGAACTTCCAAACACAATGATCTTAATCATATACT-AGGCCCACAAGCCATAAACCTATGACCCAGCTAAAGCTGATAATTGAACCAAGTTACTCCAGGGATAACAGCGCTATCTTCTTCAAGAGCCCATATCAAAAAGAAGGTTTACGACCTCGATGTTGGATCA
