# Supplementary material for: A morphological and molecular study of Hydrodynastes gigas (Serpentes, Dipsadidae), a widespread species from South America
Source: PeerJ. 2020 Nov 25;8:e10073. doi: 10.7717/peerj.10073 (PMC7698695; doi:10.7717/peerj.10073)
Supplement: Supplemental Information 4 [file peerj-08-10073-s004.fasta]

>CHUNB63637_HB_MT_Xavantina
AGGCAACTTACCATGGAGCTACAGTGGCTGTAAAACAAGTGAAGAGATGCAGTAAGAACCATTTGGCATCACGGCAAAGCTTCTGGGCAGAACTAAATGTAGCACGTCTTGACCATAACAATGTGGTACACATAGTAGCTGCTAGCACATGTACCCCTACTAGTCAGGATAGTTTGGGTACCATAATTATGGAATATGCAGGTAACTGCACTCTTCATCATGTTATCTATGGGACTGGTTATTTAACAGGAAACAGCGATGACCTTAAATGTGACCATGGGTTTTTGAGTACAGCTCAGGCTGTCCTTTACTCCTATGATATTGTGGCAGGGTTAATGTTTCTCCATTCTCAGTTCATTGTGCATCTGGATTTAAAACCTGCTAACATATTCATAACAGAACATAATGTTTGTAAGATTGGAGACTTTGGATGCTCCCAAAAGCTAGAAGATAGTGAATCTTCAGGACTACATCTTTG
>CHUNB40619_HB_TO_Mateiros
AGGCAACTTACCATGGAGCTACAGTGGCTGTAAAACAAGTGAAGAGATGCAGTAAGAACCATTTGGCATCACGGCAAAGCTTCTGGGCAGAACTAAATGTAGCACGTCTTGACCATAACAATGTGGTACACATAGTAGCTGCTAGCACATGTACCCCTACTAGTCAGGATAGTTTGGGTACCATAATTATGGAATATGCAGGTAACTGCACTCTTCATCATGTTATCTATGGGACTGGTTATTTAACAGGAAACAGCGATGACCTTAAATGTGACCATGGGTTTTTGAGTACAGCTCAGGCTGTCCTTTACTCCTATGATATTGTGGCAGGGTTAATGTTTCTCCATTCTCAGTTCATTGTGCATCTGGATTTAAAACCTGCTAACATATTCATAACAGAACATAATGTTTGTAAGATTGGAGACTTTGGATGCTCCCAAAAGCTAGAAGATAGTGAATCTTCAGGACTACATCTTTG
>1817MZ_HB_MT_Sapezal
AGGCAACTTACCATGGAGCTACAGTGGCTGTAAAACAAGTGAAGAGATGCAGTAAGAACCATTTGGCATCACGGCAAAGCTTCTGGGCAGAACTAAATGTAGCACGTCTTGACCATAACAATGTGGTACACATAGTAGCTGCTAGCACATGTACCCCTACTAGTCAGGATAGTTTGGGTACCATAATTATGGAATATGCAGGTAACTGCACTCTTCATCATGTTATCTATGGGACTGGTTATTTAACAGGAAACAGCGATGACCTTAAATGTGACCATGGGTTTTTGAGTACAGCTCAGGCTGTCCTTTACTCCTATGATATTGTGGCAGGGTTAATGTTTCTCCATTCTCAGTTCATTGTGCATCTGGATTTAAAACCTGCTAACATATTCATAACAGAACATAATGTTTGTAAGATTGGAGACTTTGGATGCTCCCAAAAGCTAGAAGATAGTGAATCTTCAGGACTACATCTTTG
>UFMT7551_HB_MT_Tangara
AGGCAACTTACCATGGAGCTACAGTGGCTGTAAAACAAGTGAAGAGATGCAGTAAGAACCATTTGGCATCACGGCAAAGCTTCTGGGCAGAACTAAATGTAGCACGTCTTGACCATAACAATGTGGTACACATAGTAGCTGCTAGCACATGTACCCCTACTAGTCAGGATAGTTTGGGTACCATAATTATGGAATATGCAGGTAACTGCACTCTTCATCATGTTATCTATGGGACTGGTTATTTAACAGGAAACAGCGATGACCTTAAATGTGACCATGGGTTTTTGAGTACAGCTCAGGCTGTCCTTTACTCCTATGATATTGTGGCAGGGTTAATGTTTCTCCATTCTCAGTTCATTGTGCATCTGGATTTAAAACCTGCTAACATATTCATAACAGAACATAATGTTTGTAAGATTGGAGACTTTGGATGCTCCCAAAAGCTAGAAGATAGTGAATCTTCAGGACTACATCTTTG
>AF2382_HG_Matoury_GUI
AGGCAACTTACCATGGAGCTACAGTGGCTGTAAAACAAGTGAAGAGATGCAGTAAGAACCATTTGGCATCACGGCAAAGCTTCTGGGCAGAACTAAATGTAGCACGTCTTGACCATAACAATGTGGTACACATAGTAGCTGCTAGCACATGTACCCCTACTAGTCAGGATAGTTTGGGTACCATAATTATGGAATATGCAGGTAACTGCACTCTTCATCATGTTATCTATGGGACTGGTTATTTAACAGGAAACAGCGATGACCTTAAATGTGACCATGGGTTTTTGAGTACAGCTCAGGCTGTCCTTTACTCCTATGATATTGTGGCAGGGTTAATGTTTCTCCATTCTCAGTTCATTGTGCATCTGGATTTAAAACCTGCTAACATATTCATAACAGAACATAATGTTTGTAAGATTGGAGACTTTGGATGCTCCCAAAAGCTAGAAGATAGTGAATCTTCAGGACTACATCTTTG
>CHUNB38982_HB_TO_Arraias
AGGCAACTTACCATGGAGCTACAGTGGCTGTAAAACAAGTGAAGAGATGCAGTAAGAACCATTTGGCATCACGGCAAAGCTTCTGGGCAGAACTAAATGTAGCACGTCTTGACCATAACAATGTGGTACACATAGTAGCTGCTAGCACATGTACCCCTACTAGTCAGGATAGTTTGGGTACCATAATTATGGAATATGCAGGTAACTGCACTCTTCATCATGTTATCTATGGGACTGGTTATTTAACAGGAAACAGCGATGACCTTAAATGTGACCATGGGTTTTTGAGTACAGCTCAGGCTGTCCTTTACTCCTATGATATTGTGGCAGGGTTAATGTTTCTCCATTCTCAGTTCATTGTGCATCTGGATTTAAAACCTGCTAACATATTCATAACAGAACATAATGTTTGTAAGATTGGAGACTTTGGATGCTCCCAAAAGCTAGAAGATAGTGAATCTTCAGGACTACATCTTTG
>MZUSP15560_HB_TO
AGGCAACTTACCATGGAGCTACAGTGGCTGTAAAACAAGTGAAGAGATGCAGTAAGAACCATTTGGCATCACGGCAAAGCTTCTGGGCAGAACTAAATGTAGCACGTCTTGACCATAACAATGTGGTACACATAGTAGCTGCTAGCACATGTACCCCTACTAGTCAGGATAGTTTGGGTACCATAATTATGGAATATGCAGGTAACTGCACTCTTCATCATGTTATCTATGGGACTGGTTATTTAACAGGAAACAGCGATGACCTTAAATGTGACCATGGGTTTTTGAGTACAGCTCAGGCTGTCCTTTACTCCTATGATATTGTGGCAGGGTTAATGTTTCTCCATTCTCAGTTCATTGTGCATCTGGATTTAAAACCTGCTAACATATTCATAACAGAACATAATGTTTGTAAGATTGGAGACTTTGGATGCTCCCAAAAGCTAGAAGATAGTGAATCTTCAGGACTACATCTTTG
>CHUNB40618_HB_Mateiros_TO
AGGCAACTTACCATGGAGCTACAGTGGCTGTAAAACAAGTGAAGAGATGCAGTAAGAACCATTTGGCATCACGGCAAAGCTTCTGGGCAGAACTAAATGTAGCACGTCTTGACCATAACAATGTGGTACACATAGTAGCTGCTAGCACATGTACCCCTACTAGTCAGGATAGTTTGGGTACCATAATTATGGAATATGCAGGTAACTGCACTCTTCATCATGTTATCTATGGGACTGGTTATTTAACAGGAAACAGCGATGACCTTAAATGTGACCATGGGTTTTTGAGTACAGCTCAGGCTGTCCTTTACTCCTATGATATTGTGGCAGGGTTAATGTTTCTCCATTCTCAGTTCATTGTGCATCTGGATTTAAAACCTGCTAACATATTCATAACAGAACATAATGTTTGTAAGATTGGAGACTTTGGATGCTCCCAAAAGCTAGAAGATAGTGAATCTTCAGGACTACATCTTTG
>CHUNB52057_HB_MA_Carolina
AGGCAACTTACCATGGAGCTACAGTGGCTGTAAAACAAGTGAAGAGATGCAGTAAGAACCATTTGGCATCACGGCAAAGCTTCTGGGCAGAACTAAATGTAGCACGTCTTGACCATAACAATGTGGTACACATAGTAGCTGCTAGCACATGTACCCCTACTAGTCAGGATAGTTTGGGTACCATAATTATGGAATATGCAGGTAACTGCACTCTTCATCATGTTATCTATGGGACTGGTTATTTAACAGGAAACAGCGATGACCTTAAATGTGACCATGGGTTTTTGAGTACAGCTCAGGCTGTCCTTTACTCCTATGATATTGTGGCAGGGTTAATGTTTCTCCATTCTCAGTTCATTGTGCATCTGGATTTAAAACCTGCTAACATATTCATAACAGAACATAATGTTTGTAAGATTGGAGACTTTGGATGCTCCCAAAAGCTAGAAGATAGTGAATCTTCAGGACTACATCTTTG
>MZUSP17831_HB_MT_Itauba
AGGCAACTTACCATGGAGCTACAGTGGCTGTAAAACAAGTGAAGAGATGCAGTAAGAACCATTTGGCATCACGGCAAAGCTTCTGGGCAGAACTAAATGTAGCACGTCTTGACCATAACAATGTGGTACACATAGTAGCTGCTAGCACATGTACCCCTACTAGTCAGGATAGTTTGGGTACCATAATTATGGAATATGCAGGTAACTGCACTCTTCATCATGTTATCTATGGGACTGGTTATTTAACAGGAAACAGCGATGACCTTAAATGTGACCATGGGTTTTTGAGTACAGCTCAGGCTGTCCTTTACTCCTATGATATTGTGGCAGGGTTAATGTTTCTCCATTCTCAGTTCATTGTGCATCTGGATTTAAAACCTGCTAACATATTCATAACAGAACATAATGTTTGTAAGATTGGAGACTTTGGATGCTCCCAAAAGCTAGAAGATAGTGAATCTTCAGGACTACATCTTTG
>UFMT7550_HB_MT_Tangara
AGGCAACTTACCATGGAGCTACAGTGGCTGTAAAACAAGTGAAGAGATGCAGTAAGAACCATTTGGCATCACGGCAAAGCTTCTGGGCAGAACTAAATGTAGCACGTCTTGACCATAACAATGTGGTACACATAGTAGCTGCTAGCACATGTACCCCTACTAGTCAGGATAGTTTGGGTACCATAATTATGGAATATGCAGGTAACTGCACTCTTCATCATGTTATCTATGGGACTGGTTATTTAACAGGAAACAGCGATGACCTTAAATGTGACCATGGGTTTTTGAGTACAGCTCAGGCTGTCCTTTACTCCTATGATATTGTGGCAGGGTTAATGTTTCTCCATTCTCAGTTCATTGTGCATCTGGATTTAAAACCTGCTAACATATTCATAACAGAACATAATGTTTGTAAGATTGGAGACTTTGGATGCTCCCAAAAGCTAGAAGATAGTGAATCTTCAGGACTACATCTTTG
>INPAHT190_HG_Manaus_AM
AGGCAACTTACCATGGAGCTACAGTGGCTGTAAAACAAGTGAAGAGATGCAGTAAGAACCATTTGGCATCACGGCAAAGCTTCTGGGCAGAACTAAATGTAGCACGTCTTGACCATAACAATGTGGTACACATAGTAGCTGCTAGCACATGTACCCCTACTAGTCAGGATAGTTTGGGTACCATAATTATGGAATATGCAGGTAACTGCACTCTTCATCATGTTATCTATGGGACTGGTTATTTAACAGGAAACAGCGATGACCTTAAATGTGACCATGGGTTTTTGAGTACAGCTCAGGCTGTCCTTTACTCCTATGATATTGTGGCAGGGTTAATGTTTCTCCATTCTCAGTTCATTGTGCATCTGGATTTAAAACCTGCTAACATATTCATAACAGAACATAATGTTTGTAAGATTGGAGACTTTGGATGCTCCCAAAAGCTAGAAGATAGTGAATCTTCAGGACTACATCTTTG
>INPAHT5513_HG_Careiro_AM
AGGCAACTTACCATGGAGCTACAGTGGCTGTAAAACAAGTGAAGAGATGCAGTAAGAACCATTTGGCATCACGGCAAAGCTTCTGGGCAGAACTAAATGTAGCACGTCTTGACCATAACAATGTGGTACACATAGTAGCTGCTAGCACATGTACCCCTACTAGTCAGGATAGTTTGGGTACCATAATTATGGAATATGCAGGTAATTGCACTCTTCATCATGTTATCTATGGGACTGGTTATTTAACAGGAAACAGCGATGACCTTAAATGTGACCATGGGTTTTTGAGTACAGCTCAGGCTGTCCTTTACTCCTATGATATTGTGGCAGGGTTAATGTTTCTCCATTCTCAGTTCATTGTGCATCTGGATTTAAAACCTGCTAACATATTCATAACAGAACATAATGTTTGTAAGATTGGAGACTTTGGATGCTCCCAAAAGCTAGAAGATAGTGAATCTTCAGGACTACATCTTTG
>CHUNB65028_HG_MT_Livramento
AGGCAACTTACCATGGAGCTACAGTGGCTGTAAAACAAGTGAAGAGATGCAGTAAGAACCATTTGGCATCACGGCAAAGCTTCTGGGCAGAACTAAATGTAGCACGTCTTGACCATAACAATGTGGTACACATAGTAGCTGCTAGCACATGTACCCCTACTAGTCAGGATAGTTTGGGTACCATAATTATGGAATATGCAGGTAATTGCACTCTTCATCATGTTATCTATGGGACTGGTTATTTAACAGGAAACAGCGATGACCTTAAATGTGACCATGGGTTTTTGAGTACAGCTCAGGCTGTCCTTTACTCCTATGATATTGTGGCAGGGTTAATGTTTCTCCATTCTCAGTTCATTGTGCATCTGGATTTAAAACCTGCTAACATATTCATAACAGAACATAATGTTTGTAAGATTGGAGACTTTGGATGCTCCCAAAAGCTAGAAGATAGTGAATCTTCAGGACTACATCTTTG
>INPAHT5427_HG_RO_PVelho
AGGCAACTTACCATGGAGCTACAGTGGCTGTAAAACAAGTGAAGAGATGCAGTAAGAACCATTTGGCATCACGGCAAAGCTTCTGGGCAGAACTAAATGTAGCACGTCTTGACCATAACAATGTGGTACACATAGTAGCTGCTAGCACATGTACCCCTACTAGTCAGGATAGTTTGGGTACCATAATTATGGAATATGCAGGTAATTGCACTCTTCATCATGTTATCTATGGGACTGGTTATTTAACAGGAAACAGCGATGACCTTAAATGTGACCATGGGTTTTTGAGTACAGCTCAGGCTGTCCTTTACTCCTATGATATTGTGGCAGGGTTAATGTTTCTCCATTCTCAGTTCATTGTGCATCTGGATTTAAAACCTGCTAACATATTCATAACAGAACATAATGTTTGTAAGATTGGAGACTTTGGATGCTCCCAAAAGCTAGAAGATAGTGAATCTTCAGGACTACATCTTTG
>MAP4050_HG_PtMurtinho_MS
AGGCAACTTACCATGGAGCTACAGTGGCTGTAAAACAAGTGAAGAGATGCAGTAAGAACCATTTGGCATCACGGCAAAGCTTCTGGGCAGAACTAAATGTAGCACGTCTTGACCATAACAATGTGGTACACATAGTAGCTGCTAGCACATGTACCCCTACTAGTCAGGATAGTTTGGGTACCATAATTATGGAATATGCAGGTAATTGCACTCTTCATCATGTTATCTATGGGACTGGTTATTTAACAGGAAACAGCGATGACCTTAAATGTGACCATGGGTTTTTGAGTACAGCTCAGGCTGTCCTTTACTCCTATGATATTGTGGCAGGGTTAATGTTTCTCCATTCTCAGTTCATTGTGCATCTGGATTTAAAACCTGCTAACATATTCATAACAGAACATAATGTTTGTAAGATTGGAGACTTTGGATGCTCCCAAAAGCTAGAAGATAGTGAATCTTCAGGACTACATCTTTG
>MPEG21864_HG_PA_Melgaco
AGGCAACTTACCATGGAGCTACAGTGGCTGTAAAACAAGTGAAGAGATGCAGTAAGAACCATTTGGCATCACGGCAAAGCTTCTGGGCAGAACTAAATGTAGCACGTCTTGACCATAACAATGTGGTACACATAGTAGCTGCTAGCACATGTACCCCTACTAGTCAGGATAGTTTGGGTACCATAATTATGGAATATGCAGGTAATTGCACTCTTCATCATGTTATCTATGGGACTGGTTATTTAACAGGAAACAGCGATGACCTTAAATGTGACCATGGGTTTTTGAGTACAGCTCAGGCTGTCCTTTACTCCTATGATATTGTGGCAGGGTTAATGTTTCTCCATTCTCAGTTCATTGTGCATCTGGATTTAAAACCTGCTAACATATTCATAACAGAACATAATGTTTGTAAGATTGGAGACTTTGGATGCTCCCAAAAGCTAGAAGATAGTGAATCTTCAGGACTACATCTTTG
>MZUSP18572_HG_RO_Mutum
AGGCAACTTACCATGGAGCTACAGTGGCTGTAAAACAAGTGAAGAGATGCAGTAAGAACCATTTGGCATCACGGCAAAGCTTCTGGGCAGAACTAAATGTAGCACGTCTTGACCATAACAATGTGGTACACATAGTAGCTGCTAGCACATGTACCCCTACTAGTCAGGATAGTTTGGGTACCATAATTATGGAATATGCAGGTAATTGCACTCTTCATCATGTTATCTATGGGACTGGTTATTTAACAGGAAACAGCGATGACCTTAAATGTGACCATGGGTTTTTGAGTACAGCTCAGGCTGTCCTTTACTCCTATGATATTGTGGCAGGGTTAATGTTTCTCCATTCTCAGTTCATTGTGCATCTGGATTTAAAACCTGCTAACATATTCATAACAGAACATAATGTTTGTAAGATTGGAGACTTTGGATGCTCCCAAAAGCTAGAAGATAGTGAATCTTCAGGACTACATCTTTG
>MZUSP18573_HG_RO_Abuna
AGGCAACTTACCATGGAGCTACAGTGGCTGTAAAACAAGTGAAGAGATGCAGTAAGAACCATTTGGCATCACGGCAAAGCTTCTGGGCAGAACTAAATGTAGCACGTCTTGACCATAACAATGTGGTACACATAGTAGCTGCTAGCACATGTACCCCTACTAGTCAGGATAGTTTGGGTACCATAATTATGGAATATGCAGGTAATTGCACTCTTCATCATGTTATCTATGGGACTGGTTATTTAACAGGAAACAGCGATGACCTTAAATGTGACCATGGGTTTTTGAGTACAGCTCAGGCTGTCCTTTACTCCTATGATATTGTGGCAGGGTTAATGTTTCTCCATTCTCAGTTCATTGTGCATCTGGATTTAAAACCTGCTAACATATTCATAACAGAACATAATGTTTGTAAGATTGGAGACTTTGGATGCTCCCAAAAGCTAGAAGATAGTGAATCTTCAGGACTACATCTTTG
>MZUSP19710_HG_RO_Abuna
AGGCAACTTACCATGGAGCTACAGTGGCTGTAAAACAAGTGAAGAGATGCAGTAAGAACCATTTGGCATCACGGCAAAGCTTCTGGGCAGAACTAAATGTAGCACGTCTTGACCATAACAATGTGGTACACATAGTAGCTGCTAGCACATGTACCCCTACTAGTCAGGATAGTTTGGGTACCATAATTATGGAATATGCAGGTAATTGCACTCTTCATCATGTTATCTATGGGACTGGTTATTTAACAGGAAACAGCGATGACCTTAAATGTGACCATGGGTTTTTGAGTACAGCTCAGGCTGTCCTTTACTCCTATGATATTGTGGCAGGGTTAATGTTTCTCCATTCTCAGTTCATTGTGCATCTGGATTTAAAACCTGCTAACATATTCATAACAGAACATAATGTTTGTAAGATTGGAGACTTTGGATGCTCCCAAAAGCTAGAAGATAGTGAATCTTCAGGACTACATCTTTG
>MZUSP20449_HG_RO_Abuna
AGGCAACTTACCATGGAGCTACAGTGGCTGTAAAACAAGTGAAGAGATGCAGTAAGAACCATTTGGCATCACGGCAAAGCTTCTGGGCAGAACTAAATGTAGCACGTCTTGACCATAACAATGTGGTACACATAGTAGCTGCTAGCACATGTACCCCTACTAGTCAGGATAGTTTGGGTACCATAATTATGGAATATGCAGGTAATTGCACTCTTCATCATGTTATCTATGGGACTGGTTATTTAACAGGAAACAGCGATGACCTTAAATGTGACCATGGGTTTTTGAGTACAGCTCAGGCTGTCCTTTACTCCTATGATATTGTGGCAGGGTTAATGTTTCTCCATTCTCAGTTCATTGTGCATCTGGATTTAAAACCTGCTAACATATTCATAACAGAACATAATGTTTGTAAGATTGGAGACTTTGGATGCTCCCAAAAGCTAGAAGATAGTGAATCTTCAGGACTACATCTTTG
>UFMS2389_HG_MG_Fronteira
AGGCAACTTACCATGGAGCTACAGTGGCTGTAAAACAAGTGAAGAGATGCAGTAAGAACCATTTGGCATCACGGCAAAGCTTCTGGGCAGAACTAAATGTAGCACGTCTTGACCATAACAATGTGGTACACATAGTAGCTGCTAGCACATGTACCCCTACTAGTCAGGATAGTTTGGGTACCATAATTATGGAATATGCAGGTAATTGCACTCTTCATCATGTTATCTATGGGACTGGTTATTTAACAGGAAACAGCGATGACCTTAAATGTGACCATGGGTTTTTGAGTACAGCTCAGGCTGTCCTTTACTCCTATGATATTGTGGCAGGGTTAATGTTTCTCCATTCTCAGTTCATTGTGCATCTGGATTTAAAACCTGCTAACATATTCATAACAGAACATAATGTTTGTAAGATTGGAGACTTTGGATGCTCCCAAAAGCTAGAAGATAGTGAATCTTCAGGACTACATCTTTG
>UFMS2392_HG_MS_Anastacio
AGGCAACTTACCATGGAGCTACAGTGGCTGTAAAACAAGTGAAGAGATGCAGTAAGAACCATTTGGCATCACGGCAAAGCTTCTGGGCAGAACTAAATGTAGCACGTCTTGACCATAACAATGTGGTACACATAGTAGCTGCTAGCACATGTACCCCTACTAGTCAGGATAGTTTGGGTACCATAATTATGGAATATGCAGGTAATTGCACTCTTCATCATGTTATCTATGGGACTGGTTATTTAACAGGAAACAGCGATGACCTTAAATGTGACCATGGGTTTTTGAGTACAGCTCAGGCTGTCCTTTACTCCTATGATATTGTGGCAGGGTTAATGTTTCTCCATTCTCAGTTCATTGTGCATCTGGATTTAAAACCTGCTAACATATTCATAACAGAACATAATGTTTGTAAGATTGGAGACTTTGGATGCTCCCAAAAGCTAGAAGATAGTGAATCTTCAGGACTACATCTTTG
>UFMS2393_HG_MG_Fronteira
AGGCAACTTACCATGGAGCTACAGTGGCTGTAAAACAAGTGAAGAGATGCAGTAAGAACCATTTGGCATCACGGCAAAGCTTCTGGGCAGAACTAAATGTAGCACGTCTTGACCATAACAATGTGGTACACATAGTAGCTGCTAGCACATGTACCCCTACTAGTCAGGATAGTTTGGGTACCATAATTATGGAATATGCAGGTAATTGCACTCTTCATCATGTTATCTATGGGACTGGTTATTTAACAGGAAACAGCGATGACCTTAAATGTGACCATGGGTTTTTGAGTACAGCTCAGGCTGTCCTTTACTCCTATGATATTGTGGCAGGGTTAATGTTTCTCCATTCTCAGTTCATTGTGCATCTGGATTTAAAACCTGCTAACATATTCATAACAGAACATAATGTTTGTAAGATTGGAGACTTTGGATGCTCCCAAAAGCTAGAAGATAGTGAATCTTCAGGACTACATCTTTG
>UFMS2395_HG_MS_Miranda
AGGCAACTTACCATGGAGCTACAGTGGCTGTAAAACAAGTGAAGAGATGCAGTAAGAACCATTTGGCATCACGGCAAAGCTTCTGGGCAGAACTAAATGTAGCACGTCTTGACCATAACAATGTGGTACACATAGTAGCTGCTAGCACATGTACCCCTACTAGTCAGGATAGTTTGGGTACCATAATTATGGAATATGCAGGTAATTGCACTCTTCATCATGTTATCTATGGGACTGGTTATTTAACAGGAAACAGCGATGACCTTAAATGTGACCATGGGTTTTTGAGTACAGCTCAGGCTGTCCTTTACTCCTATGATATTGTGGCAGGGTTAATGTTTCTCCATTCTCAGTTCATTGTGCATCTGGATTTAAAACCTGCTAACATATTCATAACAGAACATAATGTTTGTAAGATTGGAGACTTTGGATGCTCCCAAAAGCTAGAAGATAGTGAATCTTCAGGACTACATCTTTG
>UFMS2476_HG_MS_Corumba
AGGCAACTTACCATGGAGCTACAGTGGCTGTAAAACAAGTGAAGAGATGCAGTAAGAACCATTTGGCATCACGGCAAAGCTTCTGGGCAGAACTAAATGTAGCACGTCTTGACCATAACAATGTGGTACACATAGTAGCTGCTAGCACATGTACCCCTACTAGTCAGGATAGTTTGGGTACCATAATTATGGAATATGCAGGTAATTGCACTCTTCATCATGTTATCTATGGGACTGGTTATTTAACAGGAAACAGCGATGACCTTAAATGTGACCATGGGTTTTTGAGTACAGCTCAGGCTGTCCTTTACTCCTATGATATTGTGGCAGGGTTAATGTTTCTCCATTCTCAGTTCATTGTGCATCTGGATTTAAAACCTGCTAACATATTCATAACAGAACATAATGTTTGTAAGATTGGAGACTTTGGATGCTCCCAAAAGCTAGAAGATAGTGAATCTTCAGGACTACATCTTTG
>MAPT3894_HG_PtMurtinho_MS
AGGCAACTTACCATGGAGCTACAGTGGCTGTAAAACAAGTGAAGAGATGCAGTAAGAACCATTTGGCATCACGGCAAAGCTTCTGGGCAGAACTAAATGTAGCACGTCTTGACCATAACAATGTGGTACACATAGTAGCTGCTAGCACATGTACCCCTACTAGTCAGGATAGTTTGGGTACCATAATTATGGAATATGCAGGTAATTGCACTCTTCATCATGTTATCTATGGGACTGGTTATTTAACAGGAAACAGCGATGACCTTAAATGTGACCATGGGTTTTTGAGTACAGCTCAGGCTGTCCTTTACTCCTATGATATTGTGGCAGGGTTAATGTTTCTCCATTCTCAGTTCATTGTGCATCTGGATTTAAAACCTGCTAACATATTCATAACAGAACATAATGTTTGTAAGATTGGAGACTTTGGATGCTCCCAAAAGCTAGAAGATAGTGAATCTTCAGGACTACATCTTTG
>MTR19444_HG_Manacapuru_AM
AGGCAACTTACCATGGAGCTACAGTGGCTGTAAAACAAGTGAAGAGATGCAGTAAGAACCATTTGGCATCACGGCAAAGCTTCTGGGCAGAACTAAATGTAGCACGTCTTGACCATAACAATGTGGTACACATAGTAGCTGCTAGCACATGTACCCCTACTAGTCAGGATAGTTTGGGTACCATAATTATGGAATATGCAGGTAATTGCACTCTTCATCATGTTATCTATGGGACTGGTTATTTAACAGGAAACAGCGATGACCTTAAATGTGACCATGGGTTTTTGAGTACAGCTCAGGCTGTCCTTTACTCCTATGATATTGTGGCAGGGTTAATGTTTCTCCATTCTCAGTTCATTGTGCATCTGGATTTAAAACCTGCTAACATATTCATAACAGAACATAATGTTTGTAAGATTGGAGACTTTGGATGCTCCCAAAAGCTAGAAGATAGTGAATCTTCAGGACTACATCTTTG
>MAP3568_HM_Palmas_TO
AGGCAACTTACCATGGAGCTACAGTGGCTGTAAAACAAGTGAAGAGATGCAGTAAGAACCATTTGGCATCACGGCAAAGCTTCTGGGCAGAACTAAATGTAGCACGTCTTGACCATAACAATGTGGTACACATAGTAGCTGCTAGCACATGTACCCCTACTAGTCAGGATAGTTTGGGTACCATAATTATGGAATATGCAGGTAATTGCACTCTTCATCATGTTATCTATGGGACTGGTTATTTAACAGGAAACAGCGATGACCTTAAATGTGACCATGGGTTTTTGAGTACAGCTCAGGCTGTCCTTTACTCCTATGATATTGTGGCAGGGTTAATGTTTCTCCATTCTCAGTTCATTGTGCATCTGGATTTAAAACCTGCTAACATATTCATAACAGAACATAATGTTTGTAAGATTGGAGACTTTGGATGCTCCCAAAAGCTAGAAGATAGTGAATCTTCAGGACTACATCTTTG
>AAGARDA8745_HG_RN_Nisia
AGGCAACTTACCATGGAGCTACAGTGGCTGTAAAACAAGTGAAGAGATGCAGTAAGAACCATTTGGCATCACGGCAAAGCTTCTGGGCAGAACTAAATGTAGCACGTCTTGACCATAACAATGTGGTACACATAGTAGCTGCTAGCACATGTACCCCTACTAGTCAGGATAGTTTGGGTACCATAATTATGGAATATGCAGGTAATTGCACTCTTCATCATGTTATCTATGGGACTGGTTATTTAACAGGAAACAGCGATGACCTTAAATGTGACCATGGGTTTTTGAGTACAGCTCAGGCTGTCCTTTACTCCTATGATATTGTGGCAGGGTTAATGTTTCTCCATTCTCAGTTCATTGTGCATCTGGATTTAAAACCTGCTAACATATTCATAACAGAACATAATGTTTGTAAGATTGGAGACTTTGGATGCTCCCAAAAGCTAGAAGATAGTGAATCTTCAGGACTACATCTTTG
>CTMZ16037_HM_Carolina_MA
AGGCAACTTACCATGGAGCTACAGTGGCTGTAAAACAAGTGAAGAGATGCAGTAAGAACCATTTGGCATCACGGCAAAGCTTCTGGGCAGAACTAAATGTAGCACGTCTTGACCATAACAATGTGGTACACATAGTAGCTGCTAGCACATGTACCCCTACTAGTCAGGATAGTTTGGGTACCATAATTATGGAATATGCAGGTAATTGCACTCTTCATCATGTTATCTATGGGACTGGTTATTTAACAGGAAACAGCGATGACCTTAAATGTGACCATGGGTTTTTGAGTACAGCTCAGGCTGTCCTTTACTCCTATGATATTGTGGCAGGGTTAATGTTTCTCCATTCTCAGTTCATTGTGCATCTGGATTTAAAACCTGCTAACATATTCATAACAGAACATAATGTTTGTAAGATTGGAGACTTTGGATGCTCCCAAAAGCTAGAAGATAGTGAATCTTCAGGACTACATCTTTG
>IBSP65144_HM_Lajeado_TO
AGGCAACTTACCATGGAGCTACAGTGGCTGTAAAACAAGTGAAGAGATGCAGTAAGAACCATTTGGCATCACGGCAAAGCTTCTGGGCAGAACTAAATGTAGCACGTCTTGACCATAACAATGTGGTACACATAGTAGCTGCTAGCACATGTACCCCTACTAGTCAGGATAGTTTGGGTACCATAATTATGGAATATGCAGGTAATTGCACTCTTCATCATGTTATCTATGGGACTGGTTATTTAACAGGAAACAGCGATGACCTTAAATGTGACCATGGGTTTTTGAGTACAGCTCAGGCTGTCCTTTACTCCTATGATATTGTGGCAGGGTTAATGTTTCTCCATTCTCAGTTCATTGTGCATCTGGATTTAAAACCTGCTAACATATTCATAACAGAACATAATGTTTGTAAGATTGGAGACTTTGGATGCTCCCAAAAGCTAGAAGATAGTGAATCTTCAGGACTACATCTTTG
