# Supplementary material for: A morphological and molecular study of Hydrodynastes gigas (Serpentes, Dipsadidae), a widespread species from South America
Source: PeerJ. 2020 Nov 25;8:e10073. doi: 10.7717/peerj.10073 (PMC7698695; doi:10.7717/peerj.10073)
Supplement: Supplemental Information 5 [file peerj-08-10073-s005.fasta]

>CTMZ16036_HM_Carolina
ACCGGCTTTTTTCTAGCAATTCACTATACAGCCAACATTAACCTAGCCTTTTCATCAATTATTCATATCACACGAGATGTTCCATACGGCTGAATTATACAAAATATACATGCAACCGGCGCATCACTATTCTTTATTTTCATTTACATTCACATCGCACGAGGACTATACTATGGGGCCTACCTAAATAAAATAGTCTGACTAACAGGAATTATCCTATTAACCACCCTTATAGCAACTGCCTTCTTCGGATATGTCTTACCATGAGGACAAATGTCATTCTGAGCAGCAACAGTAATCACTAATCTCTTAAGCGCCGTACCATACTTTGGTATGGCGCTTACTACCTGACTCTGAGGGGGATTTTCAATTAACGACCCAACACTCACACGATTTTTTGCACTCCACTTTATCCTTCCATTCATCATCATCTCTATATCCTCCATCCACATTATGCTACTTCATAACGAAGGCTCCAGTAACCCACTAGGAACAAACTCAGACATTGATAAAATCCCATTCCACCCTTACCACTCCTACAAAGATACTCTTATATTATGTATCTTAATTTCACTACTCTTTATTTCACTCTCATTTTTCCCAAATATTTTTAATGAC
>CTMZ16037_HM_Carolina_MA
ACCGGCTTTTTTCTAGCAATTCACTATACAGCCAACATTAACCTAGCCTTTTCATCAATTATTCATATCACACGAGATGTTCCATACGGCTGAATTATACAAAATATACATGCAACCGGCGCATCACTATTCTTTATTTTCATTTACATTCACATCGCACGAGGACTATACTATGGGGCCTACCTAAATAAAATAGTCTGACTAACAGGAATTATCCTATTAACCACCCTTATAGCAACTGCCTTCTTCGGATATGTCTTACCATGAGGACAAATGTCATTCTGAGCAGCAACAGTAATCACTAATCTCTTAAGCGCCGTACCATACTTTGGTATGGCGCTTACTACCTGACTCTGAGGGGGATTTTCAATTAACGACCCAACACTCACACGATTTTTTGCACTCCACTTTATCCTTCCATTCATCATCATCTCTATATCCTCCATCCACATTATGCTACTTCATAACGAAGGCTCCAGTAACCCACTAGGAACAAACTCAGACATTGATAAAATCCCATTCCACCCTTACCACTCCTACAAAGATACTCTTATATTATGTATCTTAATTTCACTACTCTTTATTTCACTCTCATTTTTCCCAAATATTTTTAATGAC
>CTMZ16038_HM_Carolina_MA
ACCGGCTTTTTTCTAGCAATTCACTATACAGCCAACATTAACCTAGCCTTTTCATCAATTATTCATATCACACGAGATGTTCCATACGGCTGAATTATACAAAATATACATGCAACCGGCGCATCACTATTCTTTATTTTCATTTACATTCACATCGCACGAGGACTATACTATGGGGCCTACCTAAATAAAATAGTCTGACTAACAGGAATTATCCTATTAACCACCCTTATAGCAACTGCCTTCTTCGGATATGTCTTACCATGAGGACAAATGTCATTCTGAGCAGCAACAGTAATCACTAATCTCTTAAGCGCCGTACCATACTTTGGTATGGCGCTTACTACCTGACTCTGAGGGGGATTTTCAATTAACGACCCAACACTCACACGATTTTTTGCACTCCACTTTATCCTTCCATTCATCATCATCTCTATATCCTCCATCCACATTATGCTACTTCATAACGAAGGCTCCAGTAACCCACTAGGAACAAACTCAGACATTGATAAAATCCCATTCCACCCTTACCACTCCTACAAAGATACTCTTATATTATGTATCTTAATTTCACTACTCTTTATTTCACTCTCATTTTTCCCAAATATTTTTAATGAC
>MAP3568_HM_Palmas_TO
ACCGGCTTTTTTCTAGCAATTCACTATACAGCCAACATTAACCTAGCCTTTTCATCAATTATTCATATCACACGAGATGTTCCATACGGCTGAATTATACAAAATATACATGCAACCGGCGCATCACTATTCTTTATTTTCATTTACATTCACATCGCACGAGGACTATACTATGGGGCCTACCTAAATAAAATAGTCTGACTAACAGGAATTATCCTATTAACCACCCTTATAGCAACTGCCTTCTTCGGATATGTCTTACCATGAGGACAAATGTCATTCTGAGCAGCAACAGTAATCACTAATCTCTTAAGCGCCGTACCATACTTTGGTATGGCGCTTACTACCTGACTCTGAGGGGGATTTTCAATTAACGACCCAACACTCACACGATTTTTTGCACTCCACTTTATCCTTCCATTCATCATCATCTCTATATCCTCCATCCACATTATGCTACTTCATAACGAAGGCTCCAGTAACCCACTAGGAACAAACTCAGACATTGATAAAATCCCATTCCACCCTTACCACTCCTACAAAGATACTCTTATATTATGTATCTTAATTTCACTACTCTTTATTTCACTCTCATTTTTCCCAAATATTTTTAATGAC
>AAGARDA8745_HG_RN_Nisia
ACTGGCTTTTTCCTAGCAATTCACTATACAGCCAACATTAACCTAGCCTTTTCATCAATTATTCACATCACACGAGATGTTCCATACGGCTGAATTATACAAAATATACATGCAACCGGCGCATCACTATTCTTTATTTTTATCTACATTCACATCGCACGAGGACTATACTATGGGGCCTACCTAAATAAAATAGTCTGAATAACAGGAATTATCCTGTTAACCACCCTTATAGCAACTGCCTTCTTCGGATATGTCTTACCATGAGGACAAATATCATTCTGAGCAGCAACAGTAATCACTAATCTCTTAAGCGCCGTACCATACTTTGGTATGGCGCTTACTACCTGACTTTGAGGGGGATTTTCAATTAACGACCCAACACTCACACGATTTTTTGCACTCCACTTTATCCTCCCATTCATCATCATCTCTATATCCTCCATCCACATCATACTACTCCATAACGAAGGCTCTAGCAACCCACTAGGAACAAACTCAGACATTGACAAAATCCCATTCCACCCTTACCACTCCTACAAAGATACTCTTATATTATGTATCTTAATTTCACTACTCTTTATTTCACTCTCATTTTTCCCAAATATTTTTAATGAC
>AAGARDA12357_HG_RN_Canguaretama
ACTGGCTTTTTCCTAGCAATTCACTATACAGCCAACATTAACCTAGCCTTTTCATCAATTATTCACATCACACGAGATGTTCCATACGGCTGAATTATACAAAATATACATGCAACCGGCGCATCACTATTCTTTATTTTTATCTACATTCACATCGCACGAGGACTATACTATGGGGCCTACCTAAATAAAATAGTCTGAATAACAGGAATTATCCTGTTAACCACCCTTATAGCAACTGCCTTCTTCGGATATGTCTTACCATGAGGACAAATATCATTCTGAGCAGCAACAGTAATCACTAATCTCTTAAGCGCCGTACCATACTTTGGTATGGCGCTTACTACCTGACTTTGAGGGGGATTTTCAATTAACGACCCAACACTCACACGATTTTTTGCACTCCACTTTATCCTCCCATTCATCATCATCTCTATATCCTCCATCCACATCATACTACTCCATAACGAAGGCTCTAGCAACCCACTAGGAACAAACTCAGACATTGACAAAATCCCATTCCACCCTTACCACTCCTACAAAGATACTCTTATATTATGTATCTTAATTTCACTACTCTTTATTTCACTCTCATTTTTCCCAAATATTTTTAATGAC
>UFMS2389_HG_MG_Fronteira
ACTGGCTTTTTCCTAGCAATTCACTATACAGCCAACATTAACCTAGCCTTTTCATCAATTATTCACATCACACGAGATGTTCCATACGGCTGAATTATACAAAATATACATGCAACCGGCGCATCACTATTCTTTATTTTCATCTACATTCACATCGCACGAGGACTATACTATGGGGCCTACCTAAATAAAATAGTCTGACTAACAGGAATTATCCTATTAACCACCCTTATAGCAACTGCCTTCTTCGGATATGTCTTACCATGAGGACAAATATCATTCTGAGCAGCAACAGTAATCACTAACCTCCTAAGCGCCGTACCATACTTTGGTATGGCGCTTACTACCTGACTCTGAGGGGGATTTTCAATTAACGACCCAACACTCACACGATTTTTTGCACTCCACTTTATCCTCCCATTCATCATCATCTCCATATCCACCATCCACATCATACTACTCCATAACGAAGGCTCTAGCAACCCACTAGGAACAAACTCAGACATTGATAAAATCCCATTCCACCCTTACCACTCCTACAAAGATACTCTTATATTATGTATCTTAATTTCACTACTCTTTATTTCACTCTCATTTTTCCCAAATATTTTTAATGAC
>INALI4779_HG_ARG_Corrientes
ACTGGCTTTTTCCTAGCAATTCACTATACAGCCAACATTAACCTAGCCTTTTCATCAATTATTCACATCACACGAGATGTTCCATACGGCTGAATTATACAAAATATACATGCAACCGGCGCATCGCTATTCTTTATTTTCATCTACATTCACATCGCACGAGGACTATACTATGGGGCCTACCTAAATAAAATAGTCTGACTAACAGGAATTATCCTATTAACCACCCTTATAGCAACTGCCTTCTTCGGATATGTCTTACCATGAGGACAAATATCATTCTGAGCAGCAACAGTAATCACTAATCTCCTAAGCGCCGTACCATACTTTGGTATGGCGCTTACTACCTGACTCTGAGGGGGATTTTCAATTAACGACCCAACACTCACACGATTTTTTGCGCTCCACTTTATCCTCCCATTCATCATCATCTCTATATCCACCATCCACATCATACTACTCCATAACGAAGGCTCTAGCAATCCACTAGGAACAAACTCAGACATTGATAAAATCCCATTCCACCCTTACCACTCCTACAAAGATACTCTTATATTATGTATCTTAATTTCACTACTCTTTATTTCACTCTCATTTTTCCCAAATATTTTTAATGAC
>INALI6867_HG_ARG_Corrientes
ACTGGCTTTTTCCTAGCAATTCACTATACAGCCAACATTAACCTAGCCTTTTCATCAATTATTCACATCACACGAGATGTTCCATACGGCTGAATTATACAAAATATACATGCAACCGGCGCATCGCTATTCTTTATTTTCATCTACATTCACATCGCACGAGGACTATACTATGGGGCCTACCTAAATAAAATAGTCTGACTAACAGGAATTATCCTATTAACCACCCTTATAGCAACTGCCTTCTTCGGATATGTCTTACCATGAGGACAAATATCATTCTGAGCAGCAACAGTAATCACTAATCTCCTAAGCGCCGTACCATACTTTGGTATGGCGCTTACTACCTGACTCTGAGGGGGATTTTCAATTAACGACCCAACACTCACACGATTTTTTGCGCTCCACTTTATCCTCCCATTCATCATCATCTCTATATCCACCATCCACATCATACTACTCCATAACGAAGGCTCTAGCAATCCACTAGGAACAAACTCAGACATTGATAAAATCCCATTCCACCCTTACCACTCCTACAAAGATACTCTTATATTATGTATCTTAATTTCACTACTCTTTATTTCACTCTCATTTTTCCCAAATATTTTTAATGAC
>LGE7992_HG_ARG_Formosa
ACTGGCTTTTTCCTAGCAATTCACTATACAGCCAACATTAACCTAGCCTTTTCATCAATTATTCACATCACACGAGATGTTCCATACGGCTGAATTATACAAAATATACATGCAACCGGCGCATCGCTATTCTTTATTTTCATCTACATTCACATCGCACGAGGACTATACTATGGGGCCTACCTAAATAAAATAGTCTGACTAACAGGAATTATCCTATTAACCACCCTTATAGCAACTGCCTTCTTCGGATATGTCTTACCATGAGGACAAATATCATTCTGAGCAGCAACAGTAATCACTAATCTCCTAAGCGCCGTACCATACTTTGGTATGGCGCTTACTACCTGACTCTGAGGGGGATTTTCAATTAACGACCCAACACTCACACGATTTTTTGCGCTCCACTTTATCCTCCCATTCATCATCATCTCTATATCCACCATCCACATCATACTACTCCATAACGAAGGCTCTAGCAATCCACTAGGAACAAACTCAGACATTGATAAAATCCCATTCCACCCTTACCACTCCTACAAAGATACTCTTATATTATGTATCTTAATTTCACTACTCTTTATTTCACTCTCATTTTTCCCAAATATTTTTAATGAC
>PINV1580254_HG_PAR
ACTGGCTTTTTCCTAGCAATTCACTATACAGCCAACATTAACCTAGCCTTTTCATCAATTATTCACATCACACGAGATGTTCCATACGGCTGAATTATACAAAATATACATGCAACCGGCGCATCGCTATTCTTTATTTTCATCTACATTCACATCGCACGAGGACTATACTATGGGGCCTACCTAAATAAAATAGTCTGACTAACAGGAATTATCCTATTAACCACCCTTATAGCAACTGCCTTCTTCGGATATGTCTTACCATGAGGACAAATATCATTCTGAGCAGCAACAGTAATCACTAATCTCCTAAGCGCCGTACCATACTTTGGTATGGCGCTTACTACCTGACTCTGAGGGGGATTTTCAATTAACGACCCAACACTCACACGATTTTTTGCGCTCCACTTTATCCTCCCATTCATCATCATCTCTATATCCACCATCCACATCATACTACTCCATAACGAAGGCTCTAGCAATCCACTAGGAACAAACTCAGACATTGATAAAATCCCATTCCACCCTTACCACTCCTACAAAGATACTCTTATATTATGTATCTTAATTTCACTACTCTTTATTTCACTCTCATTTTTCCCAAATATTTTTAATGAC
>INALI6573_HG_ARG_Chaco
ACTGGCTTTTTCCTAGCAATTCACTATACAGCCAACATTAACCTAGCCTTTTCATCAATTATTCACATCACACGAGATGTTCCATACGGCTGAATTATACAAAATATACATGCAACCGGCGCATCGCTATTCTTTATTTTCATCTACATTCACATCGCACGAGGACTATACTATGGGGCCTACCTAAATAAAATAGTCTGACTAACAGGAATTATCCTATTAACCACCCTTATAGCAACTGCCTTCTTCGGATATGTCTTACCATGAGGACAAATATCATTCTGAGCAGCAACAGTAATCACTAATCTCCTAAGCGCCGTACCATACTTTGGTATGGCGCTTACTACCTGACTCTGAGGGGGATTTTCAATTAACGACCCAACACTCACACGATTTTTTGCGCTCCACTTTATCCTCCCATTCATCATCATCTCTATATCCACCATCCACATCATACTACTCCATAACGAAGGCTCTAGCAATCCACTAGGAACAAACTCAGACATTGATAAAATCCCATTCCACCCTTACCACTCCTACAAAGATACTCTTATATTATGTATCTTAATTTCACTACTCTTTATTTCACTCTCATTTTTCCCAAATATTTTTAATGAC
>INALI6731_HG_ARG_Formosa
ACTGGCTTTTTCCTAGCAATTCACTATACAGCCAACATTAACCTAGCCTTTTCATCAATTATTCACATCACACGAGATGTTCCATACGGCTGAATTATACAAAATATACATGCAACCGGCGCATCGCTATTCTTTATTTTCATCTACATTCACATCGCACGAGGACTATACTATGGGGCCTACCTAAATAAAATAGTCTGACTAACAGGAATTATCCTATTAACCACCCTTATAGCAACTGCCTTCTTCGGATATGTCTTACCATGAGGACAAATATCATTCTGAGCAGCAACAGTAATCACTAATCTCCTAAGCGCCGTACCATACTTTGGTATGGCGCTTACTACCTGACTCTGAGGGGGATTTTCAATTAACGACCCAACACTCACACGATTTTTTGCGCTCCACTTTATCCTCCCATTCATCATCATCTCTATATCCACCATCCACATCATACTACTCCATAACGAAGGCTCTAGCAATCCACTAGGAACAAACTCAGACATTGATAAAATCCCATTCCACCCTTACCACTCCTACAAAGATACTCTTATATTATGTATCTTAATTTCACTACTCTTTATTTCACTCTCATTTTTCCCAAATATTTTTAATGAC
>MRT6211_HG_Amapa
ACCGGCTTTTTCCTAGCAATTCACTATACAGCCAACATTAACCTAGCCTTTTCATCAATTATTCACATCACACGAGATGTTCCATACGGCTGAATTATACAAAATATACATGCAACCGGCGCATCACTATTCTTTATTTTCATCTACATTCACATCGCACGAGGACTATACTATGGGGCCTACCTAAATAAAATAGTCTGACTAACAGGAATTATCCTATTAACCACCCTTATAGCAACTGCCTTCTTCGGATATGTCTTACCATGAGGACAAATATCATTCTGAGCAGCAACAGTAATCACTAATCTCCTAAGCGCCGTACCATACTTTGGTATGGCGCTTACTACCTGACTCTGAGGGGGATTTTCAATTAACGACCCAACACTCACACGATTTTTTGCGCTCCACTTTATCCTCCCATTCATCATCATCTCTATATCCACCATCCACATCATACTACTCCATAACGAAGGCTCTAGCAACCCACTAGGAACAAACTCAGACATTGATAAAATCCCATTCCACCCTTACCACTCCTACAAAGATACTCTTATATTATGTATCTTAATTTCACTACTCTTTATTTCACTCTCATTTTTCCCAAATATTTTTAATGAC
>UFMS2392_HG_MS_Anastacio
ACCGGCTTTTTCCTAGCAATTCACTATACAGCCAACATTAACCTAGCCTTTTCATCAATTATTCACATCACACGAGATGTTCCATACGGCTGAATTATACAAAATATACATGCAACCGGCGCATCACTATTCTTTATTTTCATCTACATTCACATCGCACGAGGACTATACTATGGGGCCTACCTAAATAAAATAGTCTGACTAACAGGAATTATCCTATTAACCACCCTTATAGCAACTGCCTTCTTCGGATATGTCTTACCATGAGGACAAATATCATTCTGAGCAGCAACAGTAATCACTAATCTCCTAAGCGCCGTACCATACTTTGGTATGGCGCTTACTACCTGACTCTGAGGGGGATTTTCAATTAACGACCCAACACTCACACGATTTTTTGCGCTCCACTTTATCCTCCCATTCATCATCATCTCTATATCCACCATCCACATCATACTACTCCATAACGAAGGCTCTAGCAACCCACTAGGAACAAACTCAGACATTGATAAAATCCCATTCCACCCTTACCACTCCTACAAAGATACTCTTATATTATGTATCTTAATTTCACTACTCTTTATTTCACTCTCATTTTTCCCAAATATTTTTAATGAC
>IBSP65144_HM_Lajeado_TO
ACCGGCTTTTTCCTAGCAATTCACTATACAGCCAACATTAACCTAGCCTTTTCATCAATTATTCACATCACACGAGATGTTCCATACGGCTGAATTATACAAAATATACATGCAACCGGCGCATCACTATTCTTTATTTTCATCTACATTCACATCGCACGAGGACTATACTATGGGGCCTACCTAAATAAAATAGTCTGACTAACAGGAATTATCCTATTAACCACCCTTATAGCAACTGCCTTCTTCGGATATGTCTTACCATGAGGACAAATATCATTCTGAGCAGCAACAGTAATCACTAATCTCCTAAGCGCCGTACCATACTTTGGTATGGCGCTTACTACCTGACTCTGAGGGGGATTTTCAATTAACGACCCAACACTCACACGATTTTTTGCGCTCCACTTTATCCTCCCATTCATCATCATCTCTATATCCACCATCCACATCATACTACTCCATAACGAAGGCTCTAGCAACCCACTAGGAACAAACTCAGACATTGATAAAATCCCATTCCACCCTTACCACTCCTACAAAGATACTCTTATATTATGTATCTTAATTTCACTACTCTTTATTTCACTCTCATTTTTCCCAAATATTTTTAATGAC
>UFMS2393_HG_MS_Corumba
ACTGGCTTTTTCCTAGCAATTCACTATACAGCCAACATTAACCTAGCCTTTTCATCAATTATTCACATCACACGAGATGTTCCATACGGCTGAATTATACAAAATATACATGCAACCGGCGCATCACTATTCTTTATTTTCATCTACATTCACATCGCACGAGGACTATACTATGGGGCCTACCTAAATAAAATAGTCTGACTAACAGGAATTATCCTATTAACCACCCTTATAGCAACTGCCTTCTTCGGATATGTCTTACCATGAGGACAAATATCATTCTGAGCAGCAACAGTAATCACTAATCTCCTAAGCGCCGTACCATACTTTGGTATGGCGCTTACTACCTGACTCTGAGGGGGATTTTCAATTAACGACCCAACACTTACACGATTTTTTGCGCTCCACTTTATCCTCCCATTCATCATCATCTCTATATCCACCATCCACATCATACTACTCCATAACGAAGGCTCTAGCAACCCACTAGGAACAAACTCAGACATTGATAAAATCCCATTCCACCCTTACCACTCCTACAAAGATACTCTTATATTATGTATCTTAATTTCACTACTCTTTATTTCACTCTCATTTTTCCCAAATATTTTTAATGAC
>CHUNB65028_HG_MT_Livramento
ACTGGCTTTTTCCTAGCAATTCACTATACAGCCAACATTAACCTAGCCTTTTCATCAATTATTCACATCACACGAGATGTTCCATACGGCTGAATTATACAAAATATACATGCAACCGGCGCATCACTATTCTTTATTTTCATCTACATTCACATCGCACGAGGACTATACTATGGGGCCTACCTAAATAAAATAGTCTGACTAACAGGAATTATCCTATTAACCACCCTTATAGCAACTGCCTTCTTCGGATATGTCTTACCATGAGGACAAATATCATTCTGAGCAGCAACAGTAATCACTAATCTCCTAAGCGCCGTACCATACTTTGGTATGGCGCTTACTACCTGACTCTGAGGGGGATTTTCAATTAACGACCCAACACTCACACGATTTTTTGCGCTCCACTTTATCCTCCCATTCATCATCATCTCTATATCCACCATCCACATCATACTACTCCATAACGAAGGCTCTAGCAACCCACTAGGAACAAACTCAGACATTGATAAAATCCCATTCCACCCTTACCACTCCTACAAAGATACTCTTATATTATGTATCTTAATTTCACTACTCTTTATTTCACTCTCATTTTTCCCAAATATTTTTAATGAC
>MAP4050_HG_PtMurtinho_MS
ACTGGCTTTTTCCTAGCAATTCACTATACAGCCAACATTAACCTAGCCTTTTCATCAATTATTCACATCACACGAGATGTTCCATACGGCTGAATTATACAAAATATACATGCAACCGGCGCATCACTATTCTTTATTTTCATCTACATTCACATCGCACGAGGACTATACTATGGGGCCTACCTAAATAAAATAGTCTGACTAACAGGAATTATCCTATTAACCACCCTTATAGCAACTGCCTTCTTCGGATATGTCTTACCATGAGGACAAATATCATTCTGAGCAGCAACAGTAATCACTAATCTCCTAAGCGCCGTACCATACTTTGGTATGGCGCTTACTACCTGACTCTGAGGGGGATTTTCAATTAACGACCCAACACTCACACGATTTTTTGCGCTCCACTTTATCCTCCCATTCATCATCATCTCTATATCCACCATCCACATCATACTACTCCATAACGAAGGCTCTAGCAACCCACTAGGAACAAACTCAGACATTGATAAAATCCCATTCCACCCTTACCACTCCTACAAAGATACTCTTATATTATGTATCTTAATTTCACTACTCTTTATTTCACTCTCATTTTTCCCAAATATTTTTAATGAC
>MAPT3894_HG_PtMurtinho_MS
ACTGGCTTTTTCCTAGCAATTCACTATACAGCCAACATTAACCTAGCCTTTTCATCAATTATTCACATCACACGAGATGTTCCATACGGCTGAATTATACAAAATATACATGCAACCGGCGCATCACTATTCTTTATTTTCATCTACATTCACATCGCACGAGGACTATACTATGGGGCCTACCTAAATAAAATAGTCTGACTAACAGGAATTATCCTATTAACCACCCTTATAGCAACTGCCTTCTTCGGATATGTCTTACCATGAGGACAAATATCATTCTGAGCAGCAACAGTAATCACTAATCTCCTAAGCGCCGTACCATACTTTGGTATGGCGCTTACTACCTGACTCTGAGGGGGATTTTCAATTAACGACCCAACACTCACACGATTTTTTGCGCTCCACTTTATCCTCCCATTCATCATCATCTCTATATCCACCATCCACATCATACTACTCCATAACGAAGGCTCTAGCAACCCACTAGGAACAAACTCAGACATTGATAAAATCCCATTCCACCCTTACCACTCCTACAAAGATACTCTTATATTATGTATCTTAATTTCACTACTCTTTATTTCACTCTCATTTTTCCCAAATATTTTTAATGAC
>UFMS2395_HG_MS_Miranda
ACTGGCTTTTTCCTAGCAATTCACTATACAGCCAACATTAACCTAGCCTTTTCATCAATTATTCACATCACACGAGATGTTCCATACGGCTGAATTATACAAAATATACATGCAACCGGCGCATCACTATTCTTTATTTTCATCTACATTCACATCGCACGAGGACTATACTATGGGGCCTACCTAAATAAAATAGTCTGACTAACAGGAATTATCCTATTAACCACCCTTATAGCAACTGCCTTCTTCGGATATGTCTTACCATGAGGACAAATATCATTCTGAGCAGCAACAGTAATCACTAATCTCCTAAGCGCCGTACCATACTTTGGTATGGCGCTTACTACCTGACTCTGAGGGGGATTTTCAATTAACGACCCAACACTCACACGATTTTTTGCGCTCCACTTTATCCTCCCATTCATCATCATCTCTATATCCACCATCCACATCATACTACTCCATAACGAAGGCTCTAGCAACCCACTAGGAACAAACTCAGACATTGATAAAATCCCATTCCACCCTTACCACTCCTACAAAGATACTCTTATATTATGTATCTTAATTTCACTACTCTTTATTTCACTCTCATTTTTCCCAAATATTTTTAATGAC
>UFMS2476_HG_MS_Corumba
ACTGGCTTTTTCCTAGCAATTCACTATACAGCCAACATTAACCTAGCCTTTTCATCAATTATTCACATCACACGAGATGTTCCATACGGCTGAATTATACAAAATATACATGCAACCGGCGCATCACTATTCTTTATTTTCATCTACATTCACATCGCACGAGGACTATACTATGGGGCCTACCTAAATAAAATAGTCTGACTAACAGGAATTATCCTATTAACCACCCTTATAGCAACTGCCTTCTTCGGATATGTCTTACCATGAGGACAAATATCATTCTGAGCAGCAACAGTAATCACTAATCTCCTAAGCGCCGTACCATACTTTGGTATGGCGCTTACTACCTGACTCTGAGGGGGATTTTCAATTAACGACCCAACACTCACACGATTTTTTGCGCTCCACTTTATCCTCCCATTCATCATCATCTCTATATCCACCATCCACATCATACTACTCCATAACGAAGGCTCTAGCAACCCACTAGGAACAAACTCAGACATTGATAAAATCCCATTCCACCCTTACCACTCCTACAAAGATACTCTTATATTATGTATCTTAATTTCACTACTCTTTATTTCACTCTCATTTTTCCCAAATATTTTTAATGAC
>AF2382_HG_Matoury_GUI
ACTGGCTTTTTCCTAGCAATTCACTATACAGCCAACATTAACCTAGCCTTTTCATCAATTATTCACATCACACGAGATGTTCCATACGGCTGAATTATACAAAATATACATGCAACCGGCGCATCACTATTCTTTATTTTCATCTACATTCACATCGCACGAGGACTATACTATGGGGCCTACCTAAATAAAATAGTCTGACTAACAGGAATTATCCTATTAACCACCCTTATAGCAACTGCCTTCTTCGGATATGTCTTACCATGAGGACAAATATCATTCTGAGCAGCAACAGTAATCACTAATCTCCTAAGCGCCGTACCATACTTTGGTATGGCGCTTACTGCCTGACTCTGAGGGGGATTTTCAATTAACGACCCAACACTCACACGATTTTTTGCACTCCACTTTATCCTCCCATTCATCATCATCTCTATATCCACCATCCACATCATACTACTCCATAACGAAGGCTCTAGCAACCCACTAGGAACAAACTCAGACATTGATAAAATCCCATTCCACCCTTACCACTCCTACAAAGATACTCTTATATTATGTATCTTAATTTCACTACTCTTTATTTCACTCTCATTTTTCCCAAATATTTTTAATGAC
>INPAHT190_HG_Manaus_AM
ACTGGCTTTTTCCTAGCAATTCACTATACAGCCAACATTAACCTAGCCTTTTCATCAATTATTCACATCACACGAGATGTTCCATACGGCTGAATTATACAAAATATACATGCAACCGGCGCATCACTATTCTTTATTTTCATCTACATTCACATCGCACGAGGACTATACTATGGGGCCTACCTAAATAAAATAGTCTGACTAACAGGAATTATCCTATTAACCACCCTTATAGCAACTGCCTTCTTCGGATATGTCTTACCATGAGGACAAATATCATTCTGAGCAGCAACAGTAATCACTAATCTCCTAAGCGCCGTACCATACTTTGGTATGGCGCTTACTGCCTGACTCTGAGGGGGATTTTCAATTAACGACCCAACACTCACACGATTTTTTGCACTCCACTTTATCCTCCCATTCATCATCATCTCTATATCCACCATCCACATCATACTACTCCATAACGAAGGCTCTAGCAACCCACTAGGAACAAACTCAGACATTGATAAAATCCCATTCCACCCTTACCACTCCTACAAAGATACTCTTATATTATGTATCTTAATTTCACTACTCTTTATTTCACTCTCATTTTTCCCAAATATTTTTAATGAC
>INPAHT5513_HG_Careiro_AM
ACTGGCTTTTTCCTAGCAATTCACTATACAGCCAACATTAACCTAGCCTTTTCATCAATTATTCACATCACACGAGATGTTCCATACGGCTGAATTATACAAAATATACATGCAACCGGCGCATCACTATTCTTTATTTTCATCTACATTCACATCGCACGAGGACTATACTATGGGGCCTACCTAAATAAAATAGTCTGACTAACAGGAATTATCCTATTAACCACCCTTATAGCAACTGCCTTCTTCGGATATGTCTTACCATGAGGACAAATATCATTCTGAGCAGCAACAGTAATCACTAATCTCCTAAGCGCCGTACCATACTTTGGTATGGCGCTTACTGCCTGACTCTGAGGGGGATTTTCAATTAACGACCCAACACTCACACGATTTTTTGCACTCCACTTTATCCTCCCATTCATCATCATCTCTATATCCACCATCCACATCATACTACTCCATAACGAAGGCTCTAGCAACCCACTAGGAACAAACTCAGACATTGATAAAATCCCATTCCACCCTTACCACTCCTACAAAGATACTCTTATATTATGTATCTTAATTTCACTACTCTTTATTTCACTCTCATTTTTCCCAAATATTTTTAATGAC
>MTR19444_HG_Manacapuru_AM
ACTGGCTTTTTCCTAGCAATTCACTATACAGCCAACATTAACCTAGCCTTTTCATCAATTATTCACATCACACGAGATGTTCCATACGGCTGAATTATACAAAATATACATGCAACCGGCGCATCACTATTCTTTATTTTCATCTACATTCACATCGCACGAGGACTATACTATGGGGCCTACCTAAATAAAATAGTCTGACTAACAGGAATTATCCTATTAACCACCCTTATAGCAACTGCCTTCTTCGGATATGTCTTACCATGAGGACAAATATCATTCTGAGCAGCAACAGTAATCACTAATCTCCTAAGCGCCGTACCATACTTTGGTATGGCGCTTACTGCCTGACTCTGAGGGGGATTTTCAATTAACGACCCAACACTCACACGATTTTTTGCACTCCACTTTATCCTCCCATTCATCATCATCTCTATATCCACCATCCACATCATACTACTCCATAACGAAGGCTCTAGCAACCCACTAGGAACAAACTCAGACATTGATAAAATCCCATTCCACCCTTACCACTCCTACAAAGATACTCTTATATTATGTATCTTAATTTCACTACTCTTTATTTCACTCTCATTTTTCCCAAATATTTTTAATGAC
>MZUSP19710_HG_RO_Abuna
ACTGGCTTTTTCCTAGCAATTCACTATACAGCCAACATTAACCTAGCCTTTTCATCAATTATTCACATCACACGAGATGTTCCATACGGCTGAATTATACAAAATATACATGCAACCGGCGCATCACTATTCTTTATTTTCATCTACATTCACATCGCACGAGGACTATACTATGGGGCCTACCTAAATAAAATAGTCTGACTAACAGGAATTATCCTATTAACCACCCTTATAGCAACTGCCTTCTTCGGATATGTCTTACCATGAGGACAAATATCATTCTGAGCAGCAACAGTAATCACTAATCTCCTAAGCGCCGTACCATACTTTGGTATGGCGCTTACTACCTGACTCTGAGGGGGATTTTCAATTAACGACCCAACACTCACACGATTTTTTGCACTCCACTTTATCCTCCCATTCATCATCATCTCTATATCCACCATCCACATCATACTACTCCATAACGAAGGCTCTAGCAACCCACTAGGAACAAACTCAGACATTGATAAAATCCCATTCCACCCTTACCACTCCTACAAAGATACTCTTATATTATGTATCTTAATTTCACTACTCTTTATTTCACTCTCATTTTTCCCAAATATTTTTAATGAC
>INPAHT5427_HG_RO_PVelho
ACTGGCTTTTTCCTAGCAATTCACTATACAGCCAACATTAACCTAGCCTTTTCATCAATTATTCACATCACACGAGATGTTCCATACGGCTGAATTATACAAAATATACATGCAACCGGCGCATCACTATTCTTTATTTTCATCTACATTCACATCGCACGAGGACTATACTATGGGGCCTACCTAAATAAAATAGTCTGACTAACAGGAATTATCCTATTAACCACCCTTATAGCAACTGCCTTCTTCGGATATGTCTTACCATGAGGACAAATATCATTCTGAGCAGCAACAGTAATCACTAATCTCCTAAGCGCCGTACCATACTTTGGTATGGCGCTTACTACCTGACTCTGAGGGGGATTTTCAATTAACGACCCAACACTCACACGATTTTTTGCACTCCACTTTATCCTCCCATTCATCATCATCTCTATATCCACCATCCACATCATACTACTCCATAACGAAGGCTCTAGCAACCCACTAGGAACAAACTCAGACATTGATAAAATCCCATTCCACCCTTACCACTCCTACAAAGATACTCTTATATTATGTATCTTAATTTCACTACTCTTTATTTCACTCTCATTTTTCCCAAATATTTTTAATGAC
>MPEG21864_HG_PA_Melgaco
ACTGGCTTTTTCCTAGCAATTCACTATACAGCCAACATTAACCTAGCCTTTTCATCAATTATTCACATCACACGAGATGTTCCATACGGCTGAATTATACAAAATATACATGCAACCGGCGCATCACTATTCTTTATTTTCATCTACATTCACATCGCACGAGGACTATACTATGGGGCCTACCTAAATAAAATAGTCTGACTAACAGGAATTATCCTATTAACCACCCTTATAGCAACTGCCTTCTTCGGATATGTCTTACCATGAGGACAAATATCATTCTGAGCAGCAACAGTAATCACTAATCTCCTAAGCGCCGTACCATACTTTGGTATGGCGCTTACTACCTGACTCTGAGGGGGATTTTCAATTAACGACCCAACACTCACACGATTTTTTGCACTCCACTTTATCCTCCCATTCATCATCATCTCTATATCCACCATCCACATCATACTACTCCATAACGAAGGCTCTAGCAACCCACTAGGAACAAACTCAGACATTGATAAAATCCCATTCCACCCTTACCACTCCTACAAAGATACTCTTATATTATGTATCTTAATTTCACTACTCTTTATTTCACTCTCATTTTTCCCAAATATTTTTAATGAC
>MZUSP18572_HG_RO_Mutum
ACTGGCTTTTTCCTAGCAATTCACTATACAGCCAACATTAACCTAGCCTTTTCATCAATTATTCACATCACACGAGATGTTCCATACGGCTGAATTATACAAAATATACATGCAACCGGCGCATCACTATTCTTTATTTTCATCTACATTCACATCGCACGAGGACTATACTATGGGGCCTACCTAAATAAAATAGTCTGACTAACAGGAATTATCCTATTAACCACCCTTATAGCAACTGCCTTCTTCGGATATGTCTTACCATGAGGACAAATATCATTCTGAGCAGCAACAGTAATCACTAATCTCCTAAGCGCCGTACCATACTTTGGTATGGCGCTTACTACCTGACTCTGAGGGGGATTTTCAATTAACGACCCAACACTCACACGATTTTTTGCACTCCACTTTATCCTCCCATTCATCATCATCTCTATATCCACCATCCACATCATACTACTCCATAACGAAGGCTCTAGCAACCCACTAGGAACAAACTCAGACATTGATAAAATCCCATTCCACCCTTACCACTCCTACAAAGATACTCTTATATTATGTATCTTAATTTCACTACTCTTTATTTCACTCTCATTTTTCCCAAATATTTTTAATGAC
>MZUSP18573_HG_RO_Abuna
ACTGGCTTTTTCCTAGCAATTCACTATACAGCCAACATTAACCTAGCCTTTTCATCAATTATTCACATCACACGAGATGTTCCATACGGCTGAATTATACAAAATATACATGCAACCGGCGCATCACTATTCTTTATTTTCATCTACATTCACATCGCACGAGGACTATACTATGGGGCCTACCTAAATAAAATAGTCTGACTAACAGGAATTATCCTATTAACCACCCTTATAGCAACTGCCTTCTTCGGATATGTCTTACCATGAGGACAAATATCATTCTGAGCAGCAACAGTAATCACTAATCTCCTAAGCGCCGTACCATACTTTGGTATGGCGCTTACTACCTGACTCTGAGGGGGATTTTCAATTAACGACCCAACACTCACACGATTTTTTGCACTCCACTTTATCCTCCCATTCATCATCATCTCTATATCCACCATCCACATCATACTACTCCATAACGAAGGCTCTAGCAACCCACTAGGAACAAACTCAGACATTGATAAAATCCCATTCCACCCTTACCACTCCTACAAAGATACTCTTATATTATGTATCTTAATTTCACTACTCTTTATTTCACTCTCATTTTTCCCAAATATTTTTAATGAC
>MZUSP20449_HG_RO_Abuna
ACTGGCTTTTTCCTAGCAATTCACTATACAGCCAACATTAACCTAGCCTTTTCATCAATTATTCACATCACACGAGATGTTCCATACGGCTGAATTATACAAAATATACATGCAACCGGCGCATCACTATTCTTTATTTTCATCTACATTCACATCGCACGAGGACTATACTATGGGGCCTACCTAAATAAAATAGTCTGACTAACAGGAATTATCCTATTAACCACCCTTATAGCAACTGCCTTCTTCGGATATGTCTTACCATGAGGACAAATATCATTCTGAGCAGCAACAGTAATCACTAATCTCCTAAGCGCCGTACCATACTTTGGTATGGCGCTTACTACCTGACTCTGAGGGGGATTTTCAATTAACGACCCAACACTCACACGATTTTTTGCACTCCACTTTATCCTCCCATTCATCATCATCTCTATATCCACCATCCACATCATACTACTCCATAACGAAGGCTCTAGCAACCCACTAGGAACAAACTCAGACATTGATAAAATCCCATTCCACCCTTACCACTCCTACAAAGATACTCTTATATTATGTATCTTAATTTCACTACTCTTTATTTCACTCTCATTTTTCCCAAATATTTTTAATGAC
>1817MZ_HB_MT_Sapezal
ACCGGATTTTTCCTAGCAATCCACTATACAGCTAATATTAACCTAGCTTTCTCATCAATTATTCATATCACACGAGACGTTCCATACGGCTGAATCATACAAAATATACATGCAACCGGCGCATCCCTATTCTTTATTTTCATTTACATTCACATCGCACGTGGACTATACTACGGAGCCTATTTAAACAAAATAGTCTGATTAACAGGAATCATCCTATTAACCACCCTTATAGCAACTGCCTTCTTCGGATATGTCTTACCATGAGGACAAATGTCATTCTGAGCAGCGACAGTAATCACTAATCTCCTAAGCGCTGTACCCTATTTAGGTACAGCCCTTACTACCTGACTCTGAGGGGGTTTTTCAATTAACGACCCAACACTCACACGATTTTTCGCACTCCACTTTATCCTTCCATTTATTATCATCTCTATATCCTTCATCCACATTATATCACTACATAACGAAGGCTCTAGCAACCCCCTAGGAACAAACTCAGACATTGACAAGATTCCATTTCACCCCTATCACTCCTACAAGGATACCCTGATATTATGCATCTTAATTTCTCTACTTTTTATTACACTCTCATTTTACCCAAATATTTTTAATGAC
>MZUSP17831_HB_MT_Itauba
ACCGGATTTTTCCTAGCAATCCACTATACAGCTAATATTAACCTAGCTTTCTCATCAATTATTCATATCACACGAGACGTTCCATACGGCTGAATCATACAAAATATACATGCAACCGGCGCATCCCTATTCTTTATTTTCATTTACATTCACATCGCACGTGGACTATACTACGGAGCCTATTTAAACAAAATAGTCTGATTAACAGGAATCATCCTATTAACCACCCTTATAGCAACTGCCTTCTTCGGATATGTCTTACCATGAGGACAAATGTCATTCTGAGCAGCGACAGTAATCACTAATCTCCTAAGCGCTGTACCCTATTTAGGTACAGCCCTTACTACCTGACTCTGAGGGGGTTTTTCAATTAACGACCCAACACTCACACGATTTTTCGCACTCCACTTTATCCTTCCATTTATTATCATCTCTATATCCTTCATCCACATTATATCACTACATAACGAAGGCTCTAGCAACCCCCTAGGAACAAACTCAGACATTGACAAGATTCCATTTCACCCCTATCACTCCTACAAGGATACCCTGATATTATGCATCTTAATTTCTCTACTTTTTATTACACTCTCATTTTACCCAAATATTTTTAATGAC
>CHUNB52057_HB_MA_Carolina
ACCGGATTTTTCCTAGCAATCCACTATACAGCTAATATTAACCTAGCTTTCTCATCAATTATTCATATCACACGAGACGTTCCATACGGCTGAATCATACAAAATATACATGCAACCGGCGCATCCCTATTCTTTATTTTCATTTACATTCACATCGCACGTGGGCTATACTACGGAGCCTATTTAAACAAAATAGTCTGATTAACAGGAACCATTCTACTAACCACCCTTATAGCAACTGCCTTCTTCGGATATGTCTTACCATGAGGACAGATGTCATTCTGAGCAGCGACAGTAATCACTAACCTCCTAAGTGCTGTACCCTATTTAGGTACAATCCTTACTACCTGACTCTGAGGGGGTTTCTCAATTAACGACCCAACACTTACACGATTTTTCGCACTCCACTTTATCCTTCCATTTATTATCATCTCTATATCCTTCATCCACATTATATCACTACATAACGAAGGCTCTAGCAACCCCCTAGGAACAAACTCAGACATTGACAAGATTCCGTTTCACCCCTATCACTCCTATAAGGATACCCTGATATTATGCATCTTAATTTCTCTACTTTTTATTACACTCTCATTTTACCCAAATATTTTTAATGAC
>CHUNB38982_HB_TO_Arraias
ACCGGATTTTTCCTAGCAATCCACTATACAGCTAATATTAACCTAGCTTTCTCATCAATTATTCATATCACACGAGACGTTCCATACGGCTGAATCATACAAAATATACATGCAACCGGCGCATCCCTATTCTTTATTTTCATTTACATTCACATCGCACGTGGGCTATACTACGGAGCCTATTTAAACAAAATAGTCTGATTAACAGGAACCATTCTACTAACCACCCTTATAGCAACTGCCTTCTTCGGATATGTCTTACCATGAGGACAGATGTCATTCTGAGCAGCGACAGTAATCACTAACCTCCTAAGTGCTGTACCCTATTTAGGTACAATCCTTACTACCTGACTCTGAGGGGGTTTCTCAATTAACGACCCAACACTTACACGATTTTTCGCACTCCACTTTATCCTTCCATTTATTATCATCTCTATATCCTTCATCCACATTATATCACTACATAACGAAGGCTCTAGCAACCCCCTAGGAACAAACTCAGACATTGACAAGATTCCGTTTCACCCCTATCACTCCTATAAGGATACCCTGATATTATGCATCTTAATTTCTCTACTTTTTATTACACTCTCATTTTACCCAAATATTTTTAATGAC
>CHUNB40618_HB_Mateiros_TO
ACCGGATTTTTCCTAGCAATCCACTATACAGCTAATATTAACCTAGCTTTCTCATCAATTATTCATATCACACGAGACGTTCCATACGGCTGAATCATACAAAATATACATGCAACCGGCGCATCCCTATTCTTTATTTTCATTTACATTCACATCGCACGTGGGCTATACTACGGAGCCTATTTAAACAAAATAGTCTGATTAACAGGAACCATTCTACTAACCACCCTTATAGCAACTGCCTTCTTCGGATATGTCTTACCATGAGGACAGATGTCATTCTGAGCAGCGACAGTAATCACTAACCTCCTAAGTGCTGTACCCTATTTAGGTACAATCCTTACTACCTGACTCTGAGGGGGTTTCTCAATTAACGACCCAACACTTACACGATTTTTCGCACTCCACTTTATCCTTCCATTTATTATCATCTCTATATCCTTCATCCACATTATATCACTACATAACGAAGGCTCTAGCAACCCCCTAGGAACAAACTCAGACATTGACAAGATTCCGTTTCACCCCTATCACTCCTATAAGGATACCCTGATATTATGCATCTTAATTTCTCTACTTTTTATTACACTCTCATTTTACCCAAATATTTTTAATGAC
>CHUNB40619_HB_TO_Mateiros
ACCGGATTTTTCCTAGCAATCCACTATACAGCTAATATTAACCTAGCTTTCTCATCAATTATTCATATCACACGAGACGTTCCATACGGCTGAATCATACAAAATATACATGCAACCGGCGCATCCCTATTCTTTATTTTCATTTACATTCACATCGCACGTGGGCTATACTACGGAGCCTATTTAAACAAAATAGTCTGATTAACAGGAACCATTCTACTAACCACCCTTATAGCAACTGCCTTCTTCGGATATGTCTTACCATGAGGACAGATGTCATTCTGAGCAGCGACAGTAATCACTAACCTCCTAAGTGCTGTACCCTATTTAGGTACAATCCTTACTACCTGACTCTGAGGGGGTTTCTCAATTAACGACCCAACACTTACACGATTTTTCGCACTCCACTTTATCCTTCCATTTATTATCATCTCTATATCCTTCATCCACATTATATCACTACATAACGAAGGCTCTAGCAACCCCCTAGGAACAAACTCAGACATTGACAAGATTCCGTTTCACCCCTATCACTCCTATAAGGATACCCTGATATTATGCATCTTAATTTCTCTACTTTTTATTACACTCTCATTTTACCCAAATATTTTTAATGAC
>MZUSP15560_HB_TO
ACCGGATTTTTCCTAGCAATCCACTATACAGCTAATATTAACCTAGCTTTCTCATCAATTATTCATATCACACGAGACGTTCCATACGGCTGAATCATACAAAATATACATGCAACCGGCGCATCCCTATTCTTTATTTTCATTTACATTCACATCGCACGTGGGCTATACTACGGAGCCTATTTAAACAAAATAGTCTGATTAACAGGAACCATTCTACTAACCACCCTTATAGCAACTGCCTTCTTCGGATATGTCTTACCATGAGGACAGATGTCATTCTGAGCAGCGACAGTAATCACTAACCTCCTAAGTGCTGTACCCTATTTAGGTACAATCCTTACTACCTGACTCTGAGGGGGTTTCTCAATTAACGACCCAACACTTACACGATTTTTCGCACTCCACTTTATCCTTCCATTTATTATCATCTCTATATCCTTCATCCACATTATATCACTACATAACGAAGGCTCTAGCAACCCCCTAGGAACAAACTCAGACATTGACAAGATTCCGTTTCACCCCTATCACTCCTATAAGGATACCCTGATATTATGCATCTTAATTTCTCTACTTTTTATTACACTCTCATTTTACCCAAATATTTTTAATGAC
>UFMT7550_HB_MT_Tangara
ACCGGATTTTTCCTAGCAATCCACTATACAGCTAATATTAACCTAGCTTTCTCATCAATTATTCATATCACACGAGACGTTCCATACGGCTGAATCATACAAAATATACATGCAACCGGCGCATCCCTATTCTTTATTTTCATTTACATTCACATCGCACGTGGGCTATACTACGGAGCCTATTTAAACAAAATAGTCTGATTAACAGGAACCATTCTACTAACCACCCTTATAGCAACTGCCTTCTTCGGATATGTCTTACCATGAGGACAGATGTCATTCTGAGCAGCGACAGTAATTACTAACCTCCTAAGTGCTGTACCCTATTTAGGTACAATCCTTACTACCTGACTCTGAGGGGGTTTCTCAATTAACGACCCAACACTCACACGATTTTTCGCACTCCACTTTATCCTTCCATTTATTATCATCTCTATATCCTTCATCCACATTATATCACTACATAACGAAGGCTCTAGCAACCCCCTAGGAACAAACTCAGACATTGACAAGATTCCGTTTCACCCCTATCACTCCTATAAGGATACCCTGATATTATGCATCTTAATTTCTCTACTTTTTATTACACTCTCATTTTACCCAAATATTTTTAATGAC
>CHUNB47129_HB_MT_AFloresta
ACCGGATTTTTCCTAGCAATCCACTATACAGCTAATATTAACCTAGCTTTCTCATCAATTATTCATATCACACGAGACGTTCCATACGGCTGAATCATACAAAATATACATGCAACCGGCGCATCCCTATTCTTTATTTTCATTTACATTCACATCGCACGTGGGCTATACTACGGAGCCTATTTAAACAAAATAGTCTGATTAACAGGAACCATTCTACTAACCACCCTTATAGCAACTGCCTTCTTCGGATATGTCTTACCATGAGGACAGATGTCATTCTGAGCAGCGACAGTAATTACTAACCTCCTAAGTGCTGTACCCTATTTAGGTACAATCCTTACTACCTGACTCTGAGGGGGTTTCTCAATTAACGACCCAACACTTACACGATTTTTCGCACTCCACTTTATCCTTCCATTTATTATCATCTCTATATCCTTCATCCACATTATATCACTACATAACGAAGGCTCTAGCAACCCCCTAGGAACAAACTCAGACATTGACAAGATTCCGTTTCACCCCTATCACTCCTATAAGGATACCCTGATATTATGCATCTTAATTTCTCTACTTTTTATTACACTCTCATTTTACCCAAATATTTTTAATGAC
>CHUNB63637_HB_MT_Xavantina
ACCGGATTTTTCCTAGCAATCCACTATACAGCTAATATTAACCTAGCTTTCTCATCAATTATTCATATCACACGAGACGTTCCATACGGCTGAATCATACAAAATATACATGCAACCGGCGCATCCCTATTCTTTATTTTCATTTACATTCACATCGCACGTGGGCTATACTACGGAGCCTATTTAAACAAAATAGTCTGATTAACAGGAACCATTCTACTAACCACCCTTATAGCAACTGCCTTCTTCGGATATGTCTTACCATGAGGACAGATGTCATTCTGAGCAGCGACAGTAATTACTAACCTCCTAAGTGCTGTACCCTATTTAGGTACAATCCTTACTACCTGACTCTGAGGGGGTTTCTCAATTAACGACCCAACACTTACACGATTTTTCGCACTCCACTTTATCCTTCCATTTATTATCATCTCTATATCCTTCATCCACATTATATCACTACATAACGAAGGCTCTAGCAACCCCCTAGGAACAAACTCAGACATTGACAAGATTCCGTTTCACCCCTATCACTCCTATAAGGATACCCTGATATTATGCATCTTAATTTCTCTACTTTTTATTACACTCTCATTTTACCCAAATATTTTTAATGAC
>UFMT7551_HB_MT_Tangara
ACCGGATTTTTCCTAGCAATCCACTATACAGCTAATATTAACCTAGCTTTCTCATCAATTATTCATATCACACGAGACGTTCCATACGGCTGAATCATACAAAATATACATGCAACCGGCGCATCCCTATTCTTTATTTTCATTTACATTCACATCGCACGTGGGCTATACTACGGAGCCTATTTAAACAAAATAGTCTGATTAACAGGAACCATTCTACTAACCACCCTTATAGCAACTGCCTTCTTCGGATATGTCTTACCATGAGGACAGATGTCATTCTGAGCAGCGACAGTAATTACTAACCTCCTAAGTGCTGTACCCTATTTAGGTACAATCCTTACTACCTGACTCTGAGGGGGTTTCTCAATTAACGACCCAACACTTACACGATTTTTCGCACTCCACTTTATCCTTCCATTTATTATCATCTCTATATCCTTCATCCACATTATATCACTACATAACGAAGGCTCTAGCAACCCCCTAGGAACAAACTCAGACATTGACAAGATTCCGTTTCACCCCTATCACTCCTATAAGGATACCCTGATATTATGCATCTTAATTTCTCTACTTTTTATTACACTCTCATTTTACCCAAATATTTTTAATGAC
