# Supplementary material for: A morphological and molecular study of Hydrodynastes gigas (Serpentes, Dipsadidae), a widespread species from South America
Source: PeerJ. 2020 Nov 25;8:e10073. doi: 10.7717/peerj.10073 (PMC7698695; doi:10.7717/peerj.10073)
Supplement: Supplemental Information 6 [file peerj-08-10073-s006.fasta]

>Hydrodynastes_bicinctus_1817MZ_NT3
TCAGAAGAGTCCATGAATTCTTTCCTTAAAACATTGATTCAAGCTGGCATTTGGAAAAACAAGATCCCCAAGCAGACGGACAGAACTAAGGACGGCGTGCCAACCACAGTGAGGAAAACCGAGGTTGAACCAGAGTCGACTACAAGCCAAGATATTAGATTGGGTTTCCAGCCCGTTGTTTCGTTGGATGCAGAATTACTGAGGCAGCAAAGACGCTTCAGTTCTCCCCGGGTGCTCCTGAGTGAAAATACCCCCCTGGAGCCCCCTCCCTTGTATCTGATGGAGGAGCCTGTGATGCTGAACCGAACGTCTCGCCGGAAGAGGTATACTGAAGGGAAAACCCACCGTGGGGAATATTCTGTGTGTGACAGCGAGAGCCGATGGGTGACGGACAAAACGTCCGCTGTGGACATCCGAGGACATCAGGTGACTGTCCTGGGCGAGATCCGAATGGGCCCGTCTCCGGTCAAACAATATTTT
>Hydrodynastes_bicinctus_CHUNB40618_NT3
TCAGAAGAGTCCATGAATTCTTTCCTTAAAACATTGATTCAAGCTGGCATTTGGAAAAACAAGATCCCCAAGCAGACGGACAGAACTAAGGACGGCGTGCCAACCACAGTGAGGAAAACCGAGGTTGAACCAGAGTCGACTACAAGCCAAGATATTAGATTGGGTTTCCAGCCCGTTGTTTCGTTGGATGCAGAATTACTGAGGCAGCAAAGACGCTTCAGTTCTCCCCGGGTGCTCCTGAGTGAAAATACCCCCCTGGAGCCCCCTCCCTTGTATCTGATGGAGGAGCCTGTGATGCTGAACCGAACGTCTCGCCGGAAGAGGTATACTGAAGGGAAAACCCACCGTGGGGAATATTCTGTGTGTGACAGCGAGAGCCGATGGGTGACGGACAAAACGTCCGCTGTGGACATCCGAGGACATCAGGTGACTGTCCTGGGCGAGATCCGAATGGGCCCGTCTCCGGTCAAACAATATTTT
>Hydrodynastes_bicinctus_CHUNB40619_NT3
TCAGAAGAGTCCATGAATTCTTTCCTTAAAACATTGATTCAAGCTGGCATTTGGAAAAACAAGATCCCCAAGCAGACGGACAGAACTAAGGACGGCGTGCCAACCACAGTGAGGAAAACCGAGGTTGAACCAGAGTCGACTACAAGCCAAGATATTAGATTGGGTTTCCAGCCCGTTGTTTCGTTGGATGCAGAATTACTGAGGCAGCAAAGACGCTTCAGTTCTCCCCGGGTGCTCCTGAGTGAAAATACCCCCCTGGAGCCCCCTCCCTTGTATCTGATGGAGGAGCCTGTGATGCTGAACCGAACGTCTCGCCGGAAGAGGTATACTGAAGGGAAAACCCACCGTGGGGAATATTCTGTGTGTGACAGCGAGAGCCGATGGGTGACGGACAAAACGTCCGCTGTGGACATCCGAGGACATCAGGTGACTGTCCTGGGCGAGATCCGAATGGGCCCGTCTCCGGTCAAACAATATTTT
>Hydrodynastes_bicinctus_CHUNB52057_NT3
TCAGAAGAGTCCATGAATTCTTTCCTTAAAACATTGATTCAAGCTGGCATTTGGAAAAACAAGATCCCCAAGCAGACGGACAGAACTAAGGACGGCGTGCCAACCACAGTGAGGAAAACCGAGGTTGAACCAGAGTCGACTACAAGCCAAGATATTAGATTGGGTTTCCAGCCCGTTGTTTCGTTGGATGCAGAATTACTGAGGCAGCAAAGACGCTTCAGTTCTCCCCGGGTGCTCCTGAGTGAAAATACCCCCCTGGAGCCCCCTCCCTTGTATCTGATGGAGGAGCCTGTGATGCTGAACCGAACGTCTCGCCGGAAGAGGTATACTGAAGGGAAAACCCACCGTGGGGAATATTCTGTGTGTGACAGCGAGAGCCGATGGGTGACGGACAAAACGTCCGCTGTGGACATCCGAGGACATCAGGTGACTGTCCTGGGCGAGATCCGAATGGGCCCGTCTCCGGTCAAACAATATTTT
>Hydrodynastes_bicinctus_CHUNB63637_NT3
TCAGAAGAGTCCATGAATTCTTTCCTTAAAACATTGATTCAAGCTGGCATTTGGAAAAACAAGATCCCCAAGCAGACGGACAGAACTAAGGACGGCGTGCCAACCACAGTGAGGAAAACCGAGGTTGAACCAGAGTCGACTACAAGCCAAGATATTAGATTGGGTTTCCAGCCCGTTGTTTCGTTGGATGCAGAATTACTGAGGCAGCAAAGACGCTTCAGTTCTCCCCGGGTGCTCCTGAGTGAAAATACCCCCCTGGAGCCCCCTCCCTTGTATCTGATGGAGGAGCCTGTGATGCTGAACCGAACGTCTCGCCGGAAGAGGTATACTGAAGGGAAAACCCACCGTGGGGAATATTCTGTGTGTGACAGCGAGAGCCGATGGGTGACGGACAAAACGTCCGCTGTGGACATCCGAGGACATCAGGTGACTGTCCTGGGCGAGATCCGAATGGGCCCGTCTCCGGTCAAACAATATTTT
>Hydrodynastes_bicinctus_MZUSP17831_NT3
TCAGAAGAGTCCATGAATTCTTTCCTTAAAACATTGATTCAAGCTGGCATTTGGAAAAACAAGATCCCCAAGCAGACGGACAGAACTAAGGACGGCGTGCCAACCACAGTGAGGAAAACCGAGGTTGAACCAGAGTCGACTACAAGCCAAGATATTAGATTGGGTTTCCAGCCCGTTGTTTCGTTGGATGCAGAATTACTGAGGCAGCAAAGACGCTTCAGTTCTCCCCGGGTGCTCCTGAGTGAAAATACCCCCCTGGAGCCCCCTCCCTTGTATCTGATGGAGGAGCCTGTGATGCTGAACCGAACGTCTCGCCGGAAGAGGTATACTGAAGGGAAAACCCACCGTGGGGAATATTCTGTGTGTGACAGCGAGAGCCGATGGGTGACGGACAAAACGTCCGCTGTGGACATCCGAGGACATCAGGTGACTGTCCTGGGCGAGATCCGAATGGGCCCGTCTCCGGTCAAACAATATTTT
>Hydrodynastes_bicinctus_UFMT7550_NT3
TCAGAAGAGTCCATGAATTCTTTCCTTAAAACATTGATTCAAGCTGGCATTTGGAAAAACAAGATCCCCAAGCAGACGGACAGAACTAAGGACGGCGTGCCAACCACAGTGAGGAAAACCGAGGTTGAACCAGAGTCGACTACAAGCCAAGATATTAGATTGGGTTTCCAGCCCGTTGTTTCGTTGGATGCAGAATTACTGAGGCAGCAAAGACGCTTCAGTTCTCCCCGGGTGCTCCTGAGTGAAAATACCCCCCTGGAGCCCCCTCCCTTGTATCTGATGGAGGAGCCTGTGATGCTGAACCGAACGTCTCGCCGGAAGAGGTATACTGAAGGGAAAACCCACCGTGGGGAATATTCTGTGTGTGACAGCGAGAGCCGATGGGTGACGGACAAAACGTCCGCTGTGGACATCCGAGGACATCAGGTGACTGTCCTGGGCGAGATCCGAATGGGCCCGTCTCCGGTCAAACAATATTTT
>Hydrodynastes_bicinctus_UFMT7551_NT3
TCAGAAGAGTCCATGAATTCTTTCCTTAAAACATTGATTCAAGCTGGCATTTGGAAAAACAAGATCCCCAAGCAGACGGACAGAACTAAGGACGGCGTGCCAACCACAGTGAGGAAAACCGAGGTTGAACCAGAGTCGACTACAAGCCAAGATATTAGATTGGGTTTCCAGCCCGTTGTTTCGTTGGATGCAGAATTACTGAGGCAGCAAAGACGCTTCAGTTCTCCCCGGGTGCTCCTGAGTGAAAATACCCCCCTGGAGCCCCCTCCCTTGTATCTGATGGAGGAGCCTGTGATGCTGAACCGAACGTCTCGCCGGAAGAGGTATACTGAAGGGAAAACCCACCGTGGGGAATATTCTGTGTGTGACAGCGAGAGCCGATGGGTGACGGACAAAACGTCCGCTGTGGACATCCGAGGACATCAGGTGACTGTCCTGGGCGAGATCCGAATGGGCCCGTCTCCGGTCAAACAATATTTT
>Hydrodynastes_gigas_AF2382_NT3
TCAGAAGAGTCCATGAATTCTTTCCTTAAAACATTGATTCAAGCTGGCATTTGGAAAAACAAGATCCCCAAGCAGACGGACAGAACTAAGGACGGCGTGCCAACCACAGTGAGGAAAACCGAGGTTGAACCAGAGTCGACTACAAGCCAAGATATTAGATTGGGTTTCCAGCCCGTTGTTTCGTTGGATGCAGAATTACTGAGGCAGCAAAGACGCTTCAGTTCTCCCCGGGTGCTCCTGAGTGAAAATACCCCCCTGGAGCCCCCTCCCTTGTATCTGATGGAGGAGCCTGTGATGCTGAACCGAACGTCTCGCCGGAAGAGGTATACTGAAGGGAAAACCCACCGTGGGGAATATTCTGTGTGTGACAGCGAGAGCCGATGGGTGACGGACAAAACGTCCGCTGTGGACATCCGAGGACATCAGGTGACTGTCCTGGGCGAGATCCGAATGGGCCCGTCTCCGGTCAAACAATATTTT
>Hydrodynastes_gigas_IBSP65144_NT3
TCAGAAGAGTCCATGAATTCTTTCCTTAAAACATTGATTCAAGCTGGCATTTGGAAAAACAAGATCCCCAAGCAGACGGACAGAACTAAGGACGGCGTGCCAACCACAGTGAGGAAAACCGAGGTTGAACCAGAGTCGACTACAAGCCAAGATATTAGATTGGGTTTCCAGCCCGTTGTTTCGTTGGATGCAGAATTACTGAGGCAGCAAAGACGCTTCAGTTCTCCCCGGGTGCTCCTGAGTGAAAATACCCCCCTGGAGCCCCCTCCCTTGTATCTGATGGAGGAGCCTGTGATGCTGAACCGAACGTCTCGCCGGAAGAGGTATACTGAAGGGAAAACCCACCGTGGGGAATATTCTGTGTGTGACAGCGAGAGCCGATGGGTGACGGACAAAACGTCCGCTGTGGACATCCGAGGACATCAGGTGACTGTCCTGGGCGAGATCCGAATGGGCCCGTCTCCGGTCAAACAATATTTT
>Hydrodynastes_gigas_INPAHT190_NT3
TCAGAAGAGTCCATGAATTCTTTCCTTAAAACATTGATTCAAGCTGGCATTTGGAAAAACAAGATCCCCAAGCAGACGGACAGAACTAAGGACGGCGTGCCAACCACAGTGAGGAAAACCGAGGTTGAACCAGAGTCGACTACAAGCCAAGATATTAGATTGGGTTTCCAGCCCGTTGTTTCGTTGGATGCAGAATTACTGAGGCAGCAAAGACGCTTCAGTTCTCCCCGGGTGCTCCTGAGTGAAAATACCCCCCTGGAGCCCCCTCCCTTGTATCTGATGGAGGAGCCTGTGATGCTGAACCGAACGTCTCGCCGGAAGAGGTATACTGAAGGGAAAACCCACCGTGGGGAATATTCTGTGTGTGACAGCGAGAGCCGATGGGTGACGGACAAAACGTCCGCTGTGGACATCCGAGGACATCAGGTGACTGTCCTGGGCGAGATCCGAATGGGCCCGTCTCCGGTCAAACAATATTTT
>Hydrodynastes_gigas_INALI6573_NT3
TCAGAAGAGTCCATGAATTCTTTCCTTAAAACATTGATTCAAGCTGGCATTTGGAAAAACAAGATCCCCAAGCAGACGGACAGAACTAAGGACGGCGTGCCAACCACAGTGAGGAAAACCGAGGTTGAACCAGAGTCGACTACAAGCCAAGATATTAGATTGGGTTTCCAGCCCGTTGTTTCGTTGGATGCAGAATTACTGAGGCAGCAAAGACGCTTCAGTTCTCCCCGGGTGCTCCTGAGTGAAAATACCCCCCTGGAGCCCCCTCCCTTGTATCTGATGGAGGAGCCTGTGATGCTGAACCGAACGTCTCGCCGGAAGAGGTATACTGAAGGGAGAACCCACCGTGGGGAATATTCTGTGTGTGACAGCGAGAGCCGATGGGTGACGGACAAAACGTCCGCTGTGGACATCCGAGGACATCAGGTGACTGTCCTGGGCGAGATCCGAATGGGCCCGTCTCCGGTCAAACAATATTTT
>Hydrodynastes_gigas_UFMS2393_NT3
TCAGAAGAGTCCATGAATTCTTTCCTTAAAACATTGATTCAAGCTGGCATTTGGAARAACAAGATCCCCAAGCAGACGGACAGAACTAAGGACGGCGTGCCAACCACAGTGAGGAAAACCGAGGTTGAACCAGAGTCGACTACAAGCCAAGATATTAGATTGGGTTTCCAGCCCGTTGTTTCGTTGGATGCAGAATTACTGAGGCAGCARAGACGCTTCAGTTCTCCCCGGGTGCTCCTGAGTGAAAATACCCCCCTGGAGCCCCCTCCCTTGTATCTGATGGAGGAGCCTGTGATGYTGAACCGAACGTCTCGCCGGAAGAGGTATACTGAAGGGAAAACCCACCGTGGGGAATATTCTGTGTGTGACAGCGAGAGCCGATGGGTSACGGACAAAACGTCCGCTGTGGACATCCGAGGACATCAGGTGACTGTCCTGGGCGAGATCCGAATGGGCCCGTCTCCGGTCAAACAATATTTT
>Hydrodynastes_gigas_PINV1580254_NT3
-CAGAAGAGTCCATGAATTCTTTCCTTAAAACATTGATTCAAGCTGGCATTTGGAAGAACAAGATCCCCAAGCAGACGRACAGAACTAAGGAYGGCGTGCCAACCACAGTGAGGAAAACCGAGGTTGAACCAGAGTCAACTACAAGCCAAGATATTAGATTGGGTTTCCAGCCCGTTGTTTCGTTGGATGCAGAATTACTGAGGCAGCARAGACGCTTCAGTTCTCCCCGGGTGCTCCTGAGTGAAAATACCCCCCTGGAGCCCCCTCCCTTGTATCTGATGGAGGAGCCTGTGATGTTGAACCGAACGTCTCGCCGGAAGAGGTATACTGAAGGGAAAACCCACCGTGGGGAATATTCTGTGTGTGACAGCGAGAGCCGATGGGTCACGGACAAAACGTCCGCTGTGGACATCCGAGGACATCAGGTGACTGTCCTGGGCGAGATCCGAATGGGCCCGTCTCCGGTCAAACAATATTTT
>Hydrodynastes_gigas_MZUSP19710_NT3
TCAGAAGAGTCCATGAATTCTTTCCTTAAAACATTGATTCAAGCTGGCATTTGGAAGAACAAGATCCCCAAGCAGACGAACAGAACTAAGGATGGCGTGCCAACCACAGTGAGGAAAACCGAGGTTGAACCAGAGTCRACTACAAGCCAAGATATTAGATTGGGTTTCCAGCCCGTTGTTTCGTTGGATGCAGAATTACTGAGGCAGCAGAGACGCTTCAGTTCTCCCCGGGTGCTCCTGAGTGAAAATACCCCCCTGGAGCCCCCTCCCTTGTATCTGATGGAGGAGCCTGTGATGTTGAACCGAACGTCTCGCCGGAAGAGGTATACTGAAGGGAAAACCCACCGTGGGGAATATTCTGTGTGTGACAGCGAGAGCCGATGGGTCACGGACAAAACGTCCGCTGTGGACATCCGAGGACATCAGGTGACTGTCCTGGGCGAGATCCGAATGGGCCCGTCTCCGGTCAAACAATATTTT
>Hydrodynastes_gigas_UFMS2395_NT3
TCAGAAGAGTCCATGAATTCTTTCCTTAAAACATTGATTCAAGCTGGCATTTGGAAGAACAAGATCCCCAAGCAGACGRACAGAACTAAGGATGGCGTGCCAACCACAGTGAGGAAAACCGAGGTTGAACCAGAGTCGACTACAAGCCAAGATATTAGATTGGGTTTCCAGCCCGTTGTTTCGTTGGATGCAGAATTACTGAGGCAGCAGAGACGCTTCAGTTCTCCCCGGGTGCTCCTGAGTGAAAATACCCCCCTGGAGCCCCCTCCCTTGTATCTGATGGAGGAGCCTGTGATGTTGAACCGAACGTCTCGCCGGAAGAGGTATACTGAAGGGAAAACCCACCGTGGGGAATATTCTGTGTGTGACAGCGAGAGCCGATGGGTCACGGACAAAACGTCCGCTGTGGACATCCGAGGACATCAGGTGACTGTCCTGGGCGAGATCCGAATGGGCCCGTCTCCGGTCAAACAATATTTT
>Hydrodynastes_gigas_AAGARDA8745_NT3
TCAGAAGAGTCCATGAATTCTTTCCTTAAAACATTGATTCAAGCTGGCATTTGGAAGAACAAGATCCCCAAGCAGACGAACAGAACTAAGGATGGCGTGCCAACCACAGTGAGGAAAACCGAGGTTGAACCAGAGTCGACTACAAGCCAAGATATTAGATTGGGTTTCCAGCCCGTTGTTTCGTTGGATGCAGAATTACTGAGGCAGCAGAGACGCTTCAGTTCTCCCCGGGTGCTCCTGAGTGAAAATACCCCCCTGGAGCCCCCTCCCTTGTATCTGATGGAGGAGCCTGTGATGTTGAACCGAACGTCTCGCCGGAAGAGGTATACTGAAGGGAAAACCCACCGTGGGGAATATTCTGTGTGTGACAGCGAGAGCCGATGGGTCACGGACAAAACGTCCGCTGTGGACATCCGAGGACATCAGGTGACTGTCCTGGGCGAGATCCGAATGGGCCCGTCTCCGGTCAAACAATATTTT
>Hydrodynastes_gigas_INALI6731_NT3
TCAGAAGAGTCCATGAATTCTTTCCTTAAAACATTGATTCAAGCTGGCATTTGGAAGAACAAGATCCCCAAGCAGACGAACAGAACTAAGGATGGCGTGCCAACCACAGTGAGGAAAACCGAGGTTGAACCAGAGTCGACTACAAGCCAAGATATTAGATTGGGTTTCCAGCCCGTTGTTTCGTTGGATGCAGAATTACTGAGGCAGCAGAGACGCTTCAGTTCTCCCCGGGTGCTCCTGAGTGAAAATACCCCCCTGGAGCCCCCTCCCTTGTATCTGATGGAGGAGCCTGTGATGTTGAACCGAACGTCTCGCCGGAAGAGGTATACTGAAGGGAAAACCCACCGTGGGGAATATTCTGTGTGTGACAGCGAGAGCCGATGGGTCACGGACAAAACGTCCGCTGTGGACATCCGAGGACATCAGGTGACTGTCCTGGGCGAGATCCGAATGGGCCCGTCTCCGGTCAAACAATATTTT
>Hydrodynastes_gigas_MZUSP18573_NT3
TCAGAAGAGTCCATGAATTCTTTCCTTAAAACATTGATTCAAGCTGGCATTTGGAAGAACAAGATCCCCAAGCAGACGAACAGAACTAAGGATGGCGTGCCAACCACAGTGAGGAAAACCGAGGTTGAACCAGAGTCGACTACAAGCCAAGATATTAGATTGGGTTTCCAGCCCGTTGTTTCGTTGGATGCAGAATTACTGAGGCAGCAGAGACGCTTCAGTTCTCCCCGGGTGCTCCTGAGTGAAAATACCCCCCTGGAGCCCCCTCCCTTGTATCTGATGGAGGAGCCTGTGATGTTGAACCGAACGTCTCGCCGGAAGAGGTATACTGAAGGGAAAACCCACCGTGGGGAATATTCTGTGTGTGACAGCGAGAGCCGATGGGTCACGGACAAAACGTCCGCTGTGGACATCCGAGGACATCAGGTGACTGTCCTGGGCGAGATCCGAATGGGCCCGTCTCCGGTCAAACAATATTTT
>Hydrodynastes_bicinctus_MZUSP20580_NT3
TCAGAAGAGTCCATGAATTCTTTCCTTAAAACATTGATTCAAGCTGGCATTTGGAAGAACAAGATCCCCAAGCAGACGGACAGAACTAAGGATGGCGTGCCAACCACAGTGAGGAAAACCGAGGTTGAACCAGAGTCGACTACAAGCCAAGATATTAGATTGGGTTTCCAGCCCGTTGTTTCGTTGGATGCAGAATTACTGAGGCAGCAGAGACGCTTCAGTTCTCCCCGGGTGCTCCTGAGTGAAAATACCCCCCTGGAGCCCCCTCCCTTGTATCTGATGGAGGAGCCTGTGATGTTGAACCGAACGTCTCGCCGGAAGAGGTATACTGAAGGGAAAACCCACCGTGGGGAATATTCTGTGTGTGACAGCGAGAGCCGATGGGTCACGGACAAAACGTCCGCTGTGGACATCCGAGGACATCAGGTGACTGTCCTGGGCGAGATCCGAATGGGCCCGTCTCCGGTCAAACAATATTTT
>Hydrodynastes_gigas_MTR19444_NT3
TCAGAAGAGTCCATGAATTCTTTCCTTAAAACATTGATTCAAGCTGGCATTTGGAAGAACAAGATCCCCAAGCAGACGGACAGAACTAAGGATGGCGTGCCAACCACAGTGAGGAAAACCGAGGTTGAACCAGAGTCGACTACAAGCCAAGATATTAGATTGGGTTTCCAGCCCGTTGTTTCGTTGGATGCAGAATTACTGAGGCAGCAGAGACGCTTCAGTTCTCCCCGGGTGCTCCTGAGTGAAAATACCCCCCTGGAGCCCCCTCCCTTGTATCTGATGGAGGAGCCTGTGATGTTGAACCGAACGTCTCGCCGGAAGAGGTATACTGAAGGGAAAACCCACCGTGGGGAATATTCTGTGTGTGACAGCGAGAGCCGATGGGTCACGGACAAAACGTCCGCTGTGGACATCCGAGGACATCAGGTGACTGTCCTGGGCGAGATCCGAATGGGCCCGTCTCCGGTCAAACAATATTTT
>Hydrodynastes_gigas_CHUNB65028_NT3
TCAGAAGAGTCCATGAATTCTTTCCTTAAAACATTGATTCAAGCTGGCATTTGGAAGAACAAGATCCCCAAGCAGACGGACAGAACTAAGGACGGCGTGCCAACCACAGTGAGGAAAACCGAGGTTGAACCAGAGTCGACTACAAGCCAAGATATTAGATTGGGTTTCCAGCCCGTTGTTTCGTTGGATGCAGAATTACTGAGGCAGCAGAGACGCTTCAGTTCTCCCCGGGTGCTCCTGAGTGAAAATACCCCCCTGGAGCCCCCTCCCTTGTATCTGATGGAGGAGCCTGTGATGTTGAACCGAACGTCTCGCCGGAAGAGGTATACTGAAGGGAAAACCCACCGTGGGGAATATTCTGTGTGTGACAGCGAGAGCCGATGGGTCACGGACAAAACATCCGCTGTGGACATCCGAGGACATCAGGTGACTGTCCTGGGCGAGATCCGAATGGGCCCGTCTCCGGTCAAACAATATTTT
>Hydrodynastes_gigas_INALI6867_NT3
TCAGAAGAGTCCATGAATTCTTTCCTTAAAACATTGATTCAAGCTGGCATTTGGAAGAACAAGATCCCCAAGCAGACGGACAGAACTAAGGACGGCGTGCCAACCACAGTGAGGAAAACCGAGGTTGAACCAGAGTCGACTACAAGCCAAGATATTAGATTGGGTTTCCAGCCCGTTGTTTCGTTGGATGCAGAATTACTGAGGCAGCAGAGACGCTTCAGTTCTCCCCGGGTGCTCCTGAGTGAAAATACCCCCCTGGAGCCCCCTCCCTTGTATCTGATGGAGGAGCCTGTGATGTTGAACCGAACGTCTCGCCGGAAGAGGTATACTGAAGGGAAAACCCACCGTGGGGAATATTCTGTGTGTGACAGCGAGAGCCGATGGGTCACGGACAAAACATCCGCTGTGGACATCCGAGGACATCAGGTGACTGTCCTGGGCGAGATCCGAATGGGCCCGTCTCCGGTCAAACAATATTTT
>Hydrodynastes_gigas_MAPT3894_NT3
TCAGAAGAGTCCATGAATTCTTTCCTTAAAACATTGATTCAAGCTGGCATTTGGAAGAACAAGATCCCCAAGCAGACGGACAGAACTAAGGACGGCGTGCCAACCACAGTGAGGAAAACCGAGGTTGAACCAGAGTCGACTACAAGCCAAGATATTAGATTGGGTTTCCAGCCCGTTGTTTCGTTGGATGCAGAATTACTGAGGCAGCAGAGACGCTTCAGTTCTCCCCGGGTGCTCCTGAGTGAAAATACCCCCCTGGAGCCCCCTCCCTTGTATCTGATGGAGGAGCCTGTGATGTTGAACCGAACGTCTCGCCGGAAGAGGTATACTGAAGGGAAAACCCACCGTGGGGAATATTCTGTGTGTGACAGCGAGAGCCGATGGGTCACGGACAAAACATCCGCTGTGGACATCCGAGGACATCAGGTGACTGTCCTGGGCGAGATCCGAATGGGCCCGTCTCCGGTCAAACAATATTTT
>Hydrodynastes_gigas_MZUSP11704_NT3
TCAGAAGAGTCCATGAATTCTTTCCTTAAAACATTGATTCAAGCTGGCATTTGGAAGAACAAGATCCCCAAGCAGACGGACAGAACTAAGGACGGCGTGCCAACCACAGTGAGGAAAACCGAGGTTGAACCAGAGTCGACTACAAGCCAAGATATTAGATTGGGTTTCCAGCCCGTTGTTTCGTTGGATGCAGAATTACTGAGGCAGCAGAGACGCTTCAGTTCTCCCCGGGTGCTCCTGAGTGAAAATACCCCCCTGGAGCCCCCTCCCTTGTATCTGATGGAGGAGCCTGTGATGTTGAACCGAACGTCTCGCCGGAAGAGGTATACTGAAGGGAAAACCCACCGTGGGGAATATTCTGTGTGTGACAGCGAGAGCCGATGGGTCACGGACAAAACATCCGCTGTGGACATCCGAGGACATCAGGTGACTGTCCTGGGCGAGATCCGAATGGGCCCGTCTCCGGTCAAACAATATTTT
>Hydrodynastes_gigas_MZUSP18572_NT3
TCAGAAGAGTCCATGAATTCTTTCCTTAAAACATTGATTCAAGCTGGCATTTGGAAGAACAAGATCCCCAAGCAGACGGACAGAACTAAGGACGGCGTGCCAACCACAGTGAGGAAAACCGAGGTTGAACCAGAGTCGACTACAAGCCAAGATATTAGATTGGGTTTCCAGCCCGTTGTTTCGTTGGATGCAGAATTACTGAGGCAGCAGAGACGCTTCAGTTCTCCCCGGGTGCTCCTGAGTGAAAATACCCCCCTGGAGCCCCCTCCCTTGTATCTGATGGAGGAGCCTGTGATGTTGAACCGAACGTCTCGCCGGAAGAGGTATACTGAAGGGAAAACCCACCGTGGGGAATATTCTGTGTGTGACAGCGAGAGCCGATGGGTCACGGACAAAACATCCGCTGTGGACATCCGAGGACATCAGGTGACTGTCCTGGGCGAGATCCGAATGGGCCCGTCTCCGGTCAAACAATATTTT
>Hydrodynastes_gigas_UFMS2389_NT3
TCAGAAGAGTCCATGAATTCTTTCCTTAAAACATTGATTCAAGCTGGCATTTGGAAGAACAAGATCCCCAAGCAGACGGACAGAACTAAGGACGGCGTGCCAACCACAGTGAGGAAAACCGAGGTTGAACCAGAGTCGACTACAAGCCAAGATATTAGATTGGGTTTCCAGCCCGTTGTTTCGTTGGATGCAGAATTACTGAGGCAGCAGAGACGCTTCAGTTCTCCCCGGGTGCTCCTGAGTGAAAATACCCCCCTGGAGCCCCCTCCCTTGTATCTGATGGAGGAGCCTGTGATGTTGAACCGAACGTCTCGCCGGAAGAGGTATACTGAAGGGAAAACCCACCGTGGGGAATATTCTGTGTGTGACAGCGAGAGCCGATGGGTCACGGACAAAACGTCCGCTGTGGACATCCGAGGACATCAGGTGACTGTCCTGGGCGAGATCCGAATGGGCCCGTCTCCGGTCAAACAATATTTT
>Hydrodynastes_gigas_MAP4050_NT3
TCAGAAGAGTCCATGAATTCTTTCCTTAAAACATTGATTCAAGCTGGCATTTGGAAGAACAAGATCCCCAAGCAGACGGACAGAACTAAGGACGGCGTGCCAACCACAGTGAGGAAAACCGAGGTTGAACCAGAGTCAACTACAAGCCAAGATATTAGATTGGGTTTCCAGCCCGTTGTTTCGTTGGATGCAGAATTACTGAGGCAGCAGAGACGCTTCAGTTCTCCCCGGGTGCTCCTGAGTGAAAATACCCCCCTGGAGCCCCCTCCCTTGTATCTGATGGAGGAGCCTGTGATGTTGAACCGAACGTCTCGCCGGAAGAGGTATACTGAAGGGAAAACCCACCGTGGGGAATATTCTGTGTGTGACAGCGAGAGCCGATGGGTCACGGACAAAACGTCCGCTGTGGACATCCGAGGACATCAGGTGACTGTCCTGGGCGAGATCCGAATGGGCCCGTCTCCGGTCAAACAATATTTT
>Hydrodynastes_gigas_MPEG21864_NT3
TCAGAAGAGTCCATGAATTCTTTCCTTAAAACATTGATTCAAGCTGGCATTTGGAAGAACAAGATCCCCAAGCAGACGGACAGAACTAAGGACGGCGTGCCAACCACAGTGAGGAAAACCGAGGTTGAACCAGAGTCAACTACAAGCCAAGATATTAGATTGGGTTTCCAGCCCGTTGTTTCGTTGGATGCAGAATTACTGAGGCAGCAGAGACGCTTCAGTTCTCCCCGGGTGCTCCTGAGTGAAAATACCCCCCTGGAGCCCCCTCCCTTGTATCTGATGGAGGAGCCTGTGATGTTGAACCGAACGTCTCGCCGGAAGAGGTATACTGAAGGGAAAACCCACCGTGGGGAATATTCTGTGTGTGACAGCGAGAGCCGATGGGTCACGGACAAAACGTCCGCTGTGGACATCCGAGGACATCAGGTGACTGTCCTGGGCGAGATCCGAATGGGCCCGTCTCCGGTCAAACAATATTTT
>Hydrodynastes_gigas_UFMS3446_NT3
TCAGAAGAGTCCATGAATTCTTTCCTTAAAACATTGATTCAAGCTGGCATTTGGAAGAACAAGATCCCCAAGCAGACGGACAGAACTAAGGACGGCGTGCCAACCACAGTGAGGAAAACCGAGGTTGAACCAGAGTCAACTACAAGCCAAGATATTAGATTGGGTTTCCAGCCCGTTGTTTCGTTGGATGCAGAATTACTGAGGCAGCAGAGACGCTTCAGTTCTCCCCGGGTGCTCCTGAGTGAAAATACCCCCCTGGAGCCCCCTCCCTTGTATCTGATGGAGGAGCCTGTGATGTTGAACCGAACGTCTCGCCGGAAGAGGTATACTGAAGGGAAAACCCACCGTGGGGAATATTCTGTGTGTGACAGCGAGAGCCGATGGGTCACGGACAAAACGTCCGCTGTGGACATCCGAGGACATCAGGTGACTGTCCTGGGCGAGATCCGAATGGGCCCGTCTCCGGTCAAACAATATTTT
>Hydrodynastes_gigas_INALI4779_NT3
TCAGAAGAGTCCATGAATTCTTTCCTTAAAACATTGATTCAAGCTGGCATTTGGAAGAACAAGATCCCCAAGCAGACGGACAGAACTAAGGACGGCGTGCCAACCACAGTGAGGAAAACCGAGGTTGAACCAGAGTCRACTACAAGCCAAGATATTAGATTGGGTTTCCAGCCCGTTGTTTCGTTGGATGCAGAATTACTGAGGCAGCAGAGACGCTTCAGTTCTCCCCGGGTGCTCCTGAGTGAAAATACCCCCCTGGAGCCCCCTCCCTTGTATCTGATGGAGGAGCCTGTGATGTTGAACCGAACGTCTCGCCGGAAGAGGTATACTGAAGGGAAAACCCACCGTGGGGAATATTCTGTGTGTGACAGCGAGAGCCGATGGGTCACGGACAAAACGTCCGCTGTGGACATCCGAGGACATCAGGTGACTGTCCTGGGCGAGATCCGAATGGGCCCGTCTCCGGTCAAACAATATTTT
>Hydrodynastes_gigas_LGE7992_NT3
TCAGAAGAGTCCATGAATTCTTTCCTTAAAACATTGATTCAAGCTGGCATTTGGAAGAACAAGATCCCCAAGCAGACGGACAGAACTAAGGAYGGCGTGCCAACCACAGTGAGGAAAACCGAGGTTGAACCAGAGTCRACTACAAGCCAAGATATTAGATTGGGTTTCCAGCCCGTTGTTTCGTTGGATGCAGAATTACTGAGGCAGCAGAGACGCTTCAGTTCTCCCCGGGTGCTCCTGAGTGAAAATACCCCCCTGGAGCCCCCTCCCTTGTATCTGATGGAGGAGCCTGTGATGTTGAACCGAACGTCTCGCCGGAAGAGGTATACTGAAGGGAAAACCCACCGTGGGGAATATTCTGTGTGTGACAGCGAGAGCCGATGGGTCACGGACAAAACGTCCGCTGTGGACATCCGAGGACATCAGGTGACTGTCCTGGGCGAGATCCGAATGGGCCCGTCTCCGGTCAAACAATATTTT
>Hydrodynastes_gigas_UFMS2392_NT3
TCAGAAGAGTCCATGAATTCTTTCCTTAAAACATTGATTCAAGCTGGCATTTGGAAGAACAAGATCCCCAAGCAGACGRACAGAACTAAGGAYGGCGTGCCAACCACAGTGAGGAAAACCGAGGTTGAACCAGAGTCRACTACAAGCCAAGATATTAGATTGGGTTTCCAGCCCGTTGTTTCGTTGGATGCAGAATTACTGAGGCAGCAGAGACGCTTCAGTTCTCCCCGGGTGCTCCTGAGTGAAAATACCCCCCTGGAGCCCCCTCCCTTGTATCTGATGGAGGAGCCTGTGATGTTGAACCGAACGTCTCGCCGGAAGAGGTATACTGAAGGGAAAACCCACCGTGGGGAATATTCTGTGTGTGACAGCGAGAGCCGATGGGTCACGGACAAAACGTCCGCTGTGGACATCCGAGGACATCAGGTGACTGTCCTGGGCGAGATCCGAATGGGCCCGTCTCCGGTCAAACAATATTTT
>Hydrodynastes_gigas_UFMS2476_NT3
TCAGAAGAGTCCATGAATTCTTTCCTTAAAACATTGATTCAAGCTGGCATTTGGAAGAACAAGATCCCCAAGCAGACGRACAGAACTAAGGAYGGCGTGCCAACCACAGTGAGGAAAACCGAGGTTGAACCAGAGTCRACTACAAGCCAAGATATTAGATTGGGTTTCCAGCCCGTTGTTTCGTTGGATGCAGAATTACTGAGGCAGCAGAGACGCTTCAGTTCTCCCCGGGTGCTCCTGAGTGAAAATACCCCCCTGGAGCCCCCTCCCTTGTATCTGATGGAGGAGCCTGTGATGTTGAACCGAACGTCTCGCCGGAAGAGGTATACTGAAGGGAAAACCCACCGTGGGGAATATTCTGTGTGTGACAGCGAGAGCCGATGGGTCACGGACAAAACGTCCGCTGTGGACATCCGAGGACATCAGGTGACTGTCCTGGGCGAGATCCGAATGGGCCCGTCTCCGGTCAAACAATATTTT
>Hydrodynastes_gigas_INPAHT5513_NT3
TCAGAAGAGTCCATGAATTCTTTCCTTAAAACATTGATTCAAGCTGGCATTTGGAAGAACAAGATCCCCAAGCAGACGGACAGAACTAAGGAYGGCGTGCCAACCACAGTGAGGAAAACCGAGGTTGAACCAGAGTCGACTACAAGCCAAGATATTAGATTGGGTTTCCAGCCCGTTGTTTCGTTGGATGCAGAATTACTGAGGCAGCAGAGACGCTTCAGTTCTCCCCGGGTGCTCCTGAGTGAAAATACCCCCCTGGAGCCCCCTCCCTTGTATCTGATGGAGGAGCCTGTGATGTTGAACCGAACGTCTCGCCGGAAGAGGTATACTGAAGGGAAAACCCACCGTGGGGAATATTCTGTGTGTGACAGCGAGAGCCGATGGGTCACGGACAAAACGTCCGCTGTGGACATCCGAGGACATCAGGTGACTGTCCTGGGCGAGATCCGAATGGGCCCGTCTCCGGTCAAACAATATTTT
>Hydrodynastes_gigas_MZUSP20449_NT3
TCAGAAGAGTCCATGAATTCTTTCCTTAAAACATTGATTCAAGCTGGCATTTGGAAGAACAAGATCCCCAAGCAGACGRACAGAACTAAGGAYGGCGTGCCAACCACAGTGAGGAAAACCGAGGTTGAACCAGAGTCGACTACAAGCCAAGATATTAGATTGGGTTTCCAGCCCGTTGTTTCGTTGGATGCAGAATTACTGAGGCAGCAGAGACGCTTCAGTTCTCCCCGGGTGCTCCTGAGTGAAAATACCCCCCTGGAGCCCCCTCCCTTGTATCTGATGGAGGAGCCTGTGATGTTGAACCGAACGTCTCGCCGGAAGAGGTATACTGAAGGGAAAACCCACCGTGGGGAATATTCTGTGTGTGACAGCGAGAGCCGATGGGTCACGGACAAAACGTCCGCTGTGGACATCCGAGGACATCAGGTGACTGTCCTGGGCGAGATCCGAATGGGCCCGTCTCCGGTCAAACAATATTTT
