# Supplementary material for: A morphological and molecular study of Hydrodynastes gigas (Serpentes, Dipsadidae), a widespread species from South America
Source: PeerJ. 2020 Nov 25;8:e10073. doi: 10.7717/peerj.10073 (PMC7698695; doi:10.7717/peerj.10073)
Supplement: Supplemental Information 7 [file peerj-08-10073-s007.fasta]

>Xscalaris
TGAGGGCCTAACTGTCTCTTATAGCAAGTCAATTAAACTGATCCCCCAGTAAAAAAGCTGGGATACTCCCATAAGACCAGAAGACCCTGTGAAGCTTAAACTAAACTATTAAACCATATAATAACTACTTTCGGTTGGGGCGACCTTGGAAAAAAAAAGAACTTCCAAACATCCAAGCTATAAATACTAACCTCTAGGCCCACAAGCCA----ATTAACGACCCAGC-ACCGCTGACAATTGAACCAAGTTACTCCAGGGATAACAGCGCCATCTTCTTTAAGAGCCCATATCAAAAAGAAGGTTTACGACCTCGATGTTGGATCAACCGGCTTCTTCCTAGCAATCCACTATACAGCCAATATTAATCTAGCTTTCTCTTCAGTTATCCATATCATACGTGACACCCCATACGGGTGAACCATACAAAATTTACATGCAACCGGCGCATCCATATTCTTTATCTGCATTTACATTCACATCGCACGCGGACTCTACTATGGCTCTCACTTAAACAAAACAGTCTGATTATCTGGAATCACCCTTCTAATCATTCTAATAGCAACAGCTTTCTTCGGATATGTTCTACCATGAGGACAAATATCATTCTGAGCCGCAACAGTAATTACTAACTTATTAACCGCCATACCCTATCTAGGTACTACAATAACAACCTGGTTGTGAGGCGGATTCTCTATTAATGATCCCACTCTCACCCGATTCTTCGCACTTCACTTTATCCTCCCATTCGCCATCATATCATTATCCATAATTCATATTATACTTCTACACACTGAAGGCTCCTCTAATCCATTAGGAACAAACTCAGATATTGACAAAATCCCATTCCACCCATATCACTCCTACAAAGACACCCTAATACTATCTATCCTTATTACTATAATTCTTATTATCTTGACATTCACTCCAAACATCTTCAATGACAGGCAACTTACCATGGAGCTACAGTGGCTGTAAAACAAGTGAAGAGATGCAGTAAGAACCATTTGGCATCACGGCAAAGCTTCTGGGCAGAACTAAATGTAGCACGTCTTGACCATAACAATGTGGTACACATAGTAGCTGCTAGCACATGTACCCCTACTAGTCAGAATAGTTTGGGTACCATAATTATGGAATATGCAGTTAATTGCACTCTACATCATGTTATCTATGGGACTGGTTATTTAACAGGAAATAACGATGACCTTAAATGTGACCATGGCTTTTTGAGTACAGCTCAGGCTGTCATTTACTCCAATGATATTGTGGCAGGGTTAATGTTTCTCCATTCTCAGTTAATTGTGCATCTGGATTTAAAACCTGCTNACATATTCATNACAGNACATAATGTTTGTAAGATTGGAGACTTTGGATGCTCCCAAAAGCTAGAAGATAGTGAATCTTCAGGACTACATCTTTG------------------------------------------------------------------------------------------------------------------------------------------------------------------------------------------------------------------------------------------------------------------------------------------------------------------------------------------------------------------------------------------------------------------------------------------------------------------------------------------------
>Pnigra
TGAGGGCCTAACTGTCTCTTGTAGTAAATCAATTAAACTGATCTTCTAGTAAAAAAGCTAGAATCTCCCCATAAGACCAGAAGACCCTGTGAAGCTTAAACTAAACTATTAAAACATATAATAACTACTTTCGGTTGGGGCGACCCTGGAAAAAAAAAGAACTTCCAACAAC-----ATACCAAACCACAC----AGGCCCACAAGCCACAACACCAACGACCCAGC-ATAGCTGATCATTGAACCAAGTTACTCCAGGGATAACAGCGCTATCTTCTTTAAGAGCCCATATCAAAAAGAAGGTTTACGACCTCGATGTTGGATCAACAGGTTTCTTCCTAGCCATTCACTATACTGCTAATATTGACTTGGCCTTCTCATCTGTAATTCACATCATACGCGACGTCCCCTGCGGGTGAATCCTACAGAACCTACACGCAATTGGCGCATCTATATTCTTCATCTGCATCTACACCCACATCGCACGTGGACTCTACTATGGCTCCTACCTAAACAAAACAGTCTGACTGTCAGGAACCACCCTACTAATTACCCTCATGGCGACCGCCTTCTTCGGATACGTCCTCCCATGGGGACAAATATCATTTTGAGCAGCCACAGTAATTACTAACCTACTAACTGCCCTACCCTACATTGGCACCTCCATCACAACCTGACTGTGGGGTGGATTTTCTATTAACGACCCAACTCTCACACGATTTTTTGCCCTTCATTTTATTCTCCCATTCATTATTATCTCCCTATCCACTATCCACATCATACTTCTACATAACGAAGGCTCTAGTAACCCACTAGGAACTAACTCAGACATCGACAAAATTCCATTTCACCCCTACCACTCCTACAAAGACACCCTTGCATTAACTATCCTCATCACACTACTACTCCTTTCCCTATCCTTCTACCCAAATATATTCAACGACAGGCAACTTACCATGGAGCTACAGTGGCTGTAAAACAAGTGAAGAGATGCAGTAAGAACCATTTGGCATCACGGCAAAGCTTCTGGGCAGAACTAAATGTAGCACGTCTTGACCATAACAATGTGGTACACATAGTAGCTGCTAGCACATGTACCCCTACTAGTCACGATAGTTTGGGTACCATAATTATGGAATATGCAGGTAATTGCACTCTACACCATATTATCTATGGGACTGATTATTTAACAGGAAATAACGATGGCCTTAAATCTGACCATGGGTTTTTGAGTACAGCTCAGGCTGTCATTTACTCCTATGATATTGTGGCAGGGTTAATGTTTCTCCATTCTCAGTTAATTGTGCATCTGGATTTAAAACCTGCTAACATATTCATAACAGAACATAATGTTTGTAAGATTGGAGACTTTGGATGCTCCCAAAAGCTAGAAGATAGCGAATCTTCAGGACTACATCTTTG------------------------------------------------------------------------------------------------------------------------------------------------------------------------------------------------------------------------------------------------------------------------------------------------------------------------------------------------------------------------------------------------------------------------------------------------------------------------------------------------
>1817MZ_HB_MT_Sapezal
TGAGGGTTTAACTGTCTCTTTTAGTCAATCAATCAAACTGATCCCCTAGTAAAAAAGCTAGGATATTTACATAAGACCAGAAGACCCTGCGAAGCTTAAACCAAACTATTAAATCATATAATAACTACTTTCGGTTGGGGCGACCTTGGAAAAAAAAAGAACTTCCAAACAC-AATGATTTTAAT-CATATTTATAGGCCCACAAGCCTTAA-ACCTATGACCCAGTTAAAACTGACAATTGAACCAAGTTACTCCAGGGATAACAGCGCTATCTTCTTCAAGAGCCCATATCAAAAAGAAGGTTTACGACCTCGATGTTGGATCAACCGGATTTTTCCTAGCAATCCACTATACAGCTAATATTAACCTAGCTTTCTCATCAATTATTCATATCACACGAGACGTTCCATACGGCTGAATCATACAAAATATACATGCAACCGGCGCATCCCTATTCTTTATTTTCATTTACATTCACATCGCACGTGGACTATACTACGGAGCCTATTTAAACAAAATAGTCTGATTAACAGGAATCATCCTATTAACCACCCTTATAGCAACTGCCTTCTTCGGATATGTCTTACCATGAGGACAAATGTCATTCTGAGCAGCGACAGTAATCACTAATCTCCTAAGCGCTGTACCCTATTTAGGTACAGCCCTTACTACCTGACTCTGAGGGGGTTTTTCAATTAACGACCCAACACTCACACGATTTTTCGCACTCCACTTTATCCTTCCATTTATTATCATCTCTATATCCTTCATCCACATTATATCACTACATAACGAAGGCTCTAGCAACCCCCTAGGAACAAACTCAGACATTGACAAGATTCCATTTCACCCCTATCACTCCTACAAGGATACCCTGATATTATGCATCTTAATTTCTCTACTTTTTATTACACTCTCATTTTACCCAAATATTTTTAATGACAGGCAACTTACCATGGAGCTACAGTGGCTGTAAAACAAGTGAAGAGATGCAGTAAGAACCATTTGGCATCACGGCAAAGCTTCTGGGCAGAACTAAATGTAGCACGTCTTGACCATAACAATGTGGTACACATAGTAGCTGCTAGCACATGTACCCCTACTAGTCAGGATAGTTTGGGTACCATAATTATGGAATATGCAGGTAACTGCACTCTTCATCATGTTATCTATGGGACTGGTTATTTAACAGGAAACAGCGATGACCTTAAATGTGACCATGGGTTTTTGAGTACAGCTCAGGCTGTCCTTTACTCCTATGATATTGTGGCAGGGTTAATGTTTCTCCATTCTCAGTTCATTGTGCATCTGGATTTAAAACCTGCTAACATATTCATAACAGAACATAATGTTTGTAAGATTGGAGACTTTGGATGCTCCCAAAAGCTAGAAGATAGTGAATCTTCAGGACTACATCTTTGTCAGAAGAGTCCATGAATTCTTTCCTTAAAACATTGATTCAAGCTGGCATTTGGAAAAACAAGATCCCCAAGCAGACGGACAGAACTAAGGACGGCGTGCCAACCACAGTGAGGAAAACCGAGGTTGAACCAGAGTCGACTACAAGCCAAGATATTAGATTGGGTTTCCAGCCCGTTGTTTCGTTGGATGCAGAATTACTGAGGCAGCAAAGACGCTTCAGTTCTCCCCGGGTGCTCCTGAGTGAAAATACCCCCCTGGAGCCCCCTCCCTTGTATCTGATGGAGGAGCCTGTGATGCTGAACCGAACGTCTCGCCGGAAGAGGTATACTGAAGGGAAAACCCACCGTGGGGAATATTCTGTGTGTGACAGCGAGAGCCGATGGGTGACGGACAAAACGTCCGCTGTGGACATCCGAGGACATCAGGTGACTGTCCTGGGCGAGATCCGAATGGGCCCGTCTCCGGTCAAACAATATTTT
>CHUNB38982_HB_TO_Arraias
TGAGGGTTTAACTGTCTCTTTTAGTCAATCAATCAAACTGATCCCCTAGTAAAAAAGCTAGGATATTTACATAAGACCAGAAGACCCTGCGAAGCTTAAACCAAACTATTAAATCATATAATAACTACTTTCGGTTGGGGCGACCTTGGAAAAAAAAAGAACTTCCAAACAC-AATGATTTTAAT-CATATTTATAGGCCCACAAGCCTTAA-ACCTATGACCCAGTTAAAACTGACAATTGAACCAAGTTACTCCAGGGATAACAGCGCTATCTTCTTCAAGAGCCCATATCAAAAAGAAGGTTTACGACCTCGATGTTGGATCAACCGGATTTTTCCTAGCAATCCACTATACAGCTAATATTAACCTAGCTTTCTCATCAATTATTCATATCACACGAGACGTTCCATACGGCTGAATCATACAAAATATACATGCAACCGGCGCATCCCTATTCTTTATTTTCATTTACATTCACATCGCACGTGGGCTATACTACGGAGCCTATTTAAACAAAATAGTCTGATTAACAGGAACCATTCTACTAACCACCCTTATAGCAACTGCCTTCTTCGGATATGTCTTACCATGAGGACAGATGTCATTCTGAGCAGCGACAGTAATCACTAACCTCCTAAGTGCTGTACCCTATTTAGGTACAATCCTTACTACCTGACTCTGAGGGGGTTTCTCAATTAACGACCCAACACTTACACGATTTTTCGCACTCCACTTTATCCTTCCATTTATTATCATCTCTATATCCTTCATCCACATTATATCACTACATAACGAAGGCTCTAGCAACCCCCTAGGAACAAACTCAGACATTGACAAGATTCCGTTTCACCCCTATCACTCCTATAAGGATACCCTGATATTATGCATCTTAATTTCTCTACTTTTTATTACACTCTCATTTTACCCAAATATTTTTAATGACAGGCAACTTACCATGGAGCTACAGTGGCTGTAAAACAAGTGAAGAGATGCAGTAAGAACCATTTGGCATCACGGCAAAGCTTCTGGGCAGAACTAAATGTAGCACGTCTTGACCATAACAATGTGGTACACATAGTAGCTGCTAGCACATGTACCCCTACTAGTCAGGATAGTTTGGGTACCATAATTATGGAATATGCAGGTAACTGCACTCTTCATCATGTTATCTATGGGACTGGTTATTTAACAGGAAACAGCGATGACCTTAAATGTGACCATGGGTTTTTGAGTACAGCTCAGGCTGTCCTTTACTCCTATGATATTGTGGCAGGGTTAATGTTTCTCCATTCTCAGTTCATTGTGCATCTGGATTTAAAACCTGCTAACATATTCATAACAGAACATAATGTTTGTAAGATTGGAGACTTTGGATGCTCCCAAAAGCTAGAAGATAGTGAATCTTCAGGACTACATCTTTG------------------------------------------------------------------------------------------------------------------------------------------------------------------------------------------------------------------------------------------------------------------------------------------------------------------------------------------------------------------------------------------------------------------------------------------------------------------------------------------------
>CHUNB40619_HB_TO_Mateiros
TGAGGGTTTAACTGTCTCTTTTAGTCAATCAATCAAACTGATCCCCTAGTAAAAAAGCTAGGATATTTACATAAGACCAGAAGACCCTGCGAAGCTTAAACCAAACTATTAAATCATATAATAACTACTTTCGGTTGGGGCGACCTTGGAAAAAAAAAGAACTTCCAAACAC-AATGATTTTAAT-CATATTTATAGGCCCACAAGCCTTAA-ACCTATGACCCAGTTAAAACTGACAATTGAACCAAGTTACTCCAGGGATAACAGCGCTATCTTCTTCAAGAGCCCATATCAAAAAGAAGGTTTACGACCTCGATGTTGGATCAACCGGATTTTTCCTAGCAATCCACTATACAGCTAATATTAACCTAGCTTTCTCATCAATTATTCATATCACACGAGACGTTCCATACGGCTGAATCATACAAAATATACATGCAACCGGCGCATCCCTATTCTTTATTTTCATTTACATTCACATCGCACGTGGGCTATACTACGGAGCCTATTTAAACAAAATAGTCTGATTAACAGGAACCATTCTACTAACCACCCTTATAGCAACTGCCTTCTTCGGATATGTCTTACCATGAGGACAGATGTCATTCTGAGCAGCGACAGTAATCACTAACCTCCTAAGTGCTGTACCCTATTTAGGTACAATCCTTACTACCTGACTCTGAGGGGGTTTCTCAATTAACGACCCAACACTTACACGATTTTTCGCACTCCACTTTATCCTTCCATTTATTATCATCTCTATATCCTTCATCCACATTATATCACTACATAACGAAGGCTCTAGCAACCCCCTAGGAACAAACTCAGACATTGACAAGATTCCGTTTCACCCCTATCACTCCTATAAGGATACCCTGATATTATGCATCTTAATTTCTCTACTTTTTATTACACTCTCATTTTACCCAAATATTTTTAATGACAGGCAACTTACCATGGAGCTACAGTGGCTGTAAAACAAGTGAAGAGATGCAGTAAGAACCATTTGGCATCACGGCAAAGCTTCTGGGCAGAACTAAATGTAGCACGTCTTGACCATAACAATGTGGTACACATAGTAGCTGCTAGCACATGTACCCCTACTAGTCAGGATAGTTTGGGTACCATAATTATGGAATATGCAGGTAACTGCACTCTTCATCATGTTATCTATGGGACTGGTTATTTAACAGGAAACAGCGATGACCTTAAATGTGACCATGGGTTTTTGAGTACAGCTCAGGCTGTCCTTTACTCCTATGATATTGTGGCAGGGTTAATGTTTCTCCATTCTCAGTTCATTGTGCATCTGGATTTAAAACCTGCTAACATATTCATAACAGAACATAATGTTTGTAAGATTGGAGACTTTGGATGCTCCCAAAAGCTAGAAGATAGTGAATCTTCAGGACTACATCTTTGTCAGAAGAGTCCATGAATTCTTTCCTTAAAACATTGATTCAAGCTGGCATTTGGAAAAACAAGATCCCCAAGCAGACGGACAGAACTAAGGACGGCGTGCCAACCACAGTGAGGAAAACCGAGGTTGAACCAGAGTCGACTACAAGCCAAGATATTAGATTGGGTTTCCAGCCCGTTGTTTCGTTGGATGCAGAATTACTGAGGCAGCAAAGACGCTTCAGTTCTCCCCGGGTGCTCCTGAGTGAAAATACCCCCCTGGAGCCCCCTCCCTTGTATCTGATGGAGGAGCCTGTGATGCTGAACCGAACGTCTCGCCGGAAGAGGTATACTGAAGGGAAAACCCACCGTGGGGAATATTCTGTGTGTGACAGCGAGAGCCGATGGGTGACGGACAAAACGTCCGCTGTGGACATCCGAGGACATCAGGTGACTGTCCTGGGCGAGATCCGAATGGGCCCGTCTCCGGTCAAACAATATTTT
>CHUNB47129_HB_MT_AFloresta
TGAGGGTTTAACTGTCTCTTTTAGTCAATCAATCAAACTGATCCCCTAGTAAAAAAGCTAGGATATTTACATAAGACCAGAAGACCCTGCGAAGCTTAAACCAAACTATTAAATCATATAATAACTACTTTCGGTTGGGGCGACCTTGGAAAAAAAAAGAACTTCCAAACAC-AATGATTTTAAT-CATATTTATAGGCCCACAAGCCTTAA-ACCTATGACCCAGTTAAAACTGACAATTGAACCAAGTTACTCCAGGGATAACAGCGCTATCTTCTTCAAGAGCCCATATCAAAAAGAAGGTTTACGACCTCGATGTTGGATCAACCGGATTTTTCCTAGCAATCCACTATACAGCTAATATTAACCTAGCTTTCTCATCAATTATTCATATCACACGAGACGTTCCATACGGCTGAATCATACAAAATATACATGCAACCGGCGCATCCCTATTCTTTATTTTCATTTACATTCACATCGCACGTGGGCTATACTACGGAGCCTATTTAAACAAAATAGTCTGATTAACAGGAACCATTCTACTAACCACCCTTATAGCAACTGCCTTCTTCGGATATGTCTTACCATGAGGACAGATGTCATTCTGAGCAGCGACAGTAATTACTAACCTCCTAAGTGCTGTACCCTATTTAGGTACAATCCTTACTACCTGACTCTGAGGGGGTTTCTCAATTAACGACCCAACACTTACACGATTTTTCGCACTCCACTTTATCCTTCCATTTATTATCATCTCTATATCCTTCATCCACATTATATCACTACATAACGAAGGCTCTAGCAACCCCCTAGGAACAAACTCAGACATTGACAAGATTCCGTTTCACCCCTATCACTCCTATAAGGATACCCTGATATTATGCATCTTAATTTCTCTACTTTTTATTACACTCTCATTTTACCCAAATATTTTTAATGAC----------------------------------------------------------------------------------------------------------------------------------------------------------------------------------------------------------------------------------------------------------------------------------------------------------------------------------------------------------------------------------------------------------------------------------------------------------------------------------------------------------------------------------------------------------------------------------------------------------------------------------------------------------------------------------------------------------------------------------------------------------------------------------------------------------------------------------------------------------------------------------------------------------------------------------------------------------------------------------------------
>CHUNB52057_HB_MA_Carolina
TGAGGGTTTAACTGTCTCTTTTAGTCAATCAATCAAACTGATCCCCTAGTAAAAAAGCTAGGATATTTACATAAGACCAGAAGACCCTGCGAAGCTTAAACCAAACTATTAAATCATATAATAACTACTTTCGGTTGGGGCGACCTTGGAAAAAAAAAGAACTTCCAAACAC-AATGATTTTAAT-CATATTTATAGGCCCACAAGCCTTAA-ACCTATGACCCAGTTAAAACTGACAATTGAACCAAGTTACTCCAGGGATAACAGCGCTATCTTCTTCAAGAGCCCATATCAAAAAGAAGGTTTACGACCTCGATGTTGGATCAACCGGATTTTTCCTAGCAATCCACTATACAGCTAATATTAACCTAGCTTTCTCATCAATTATTCATATCACACGAGACGTTCCATACGGCTGAATCATACAAAATATACATGCAACCGGCGCATCCCTATTCTTTATTTTCATTTACATTCACATCGCACGTGGGCTATACTACGGAGCCTATTTAAACAAAATAGTCTGATTAACAGGAACCATTCTACTAACCACCCTTATAGCAACTGCCTTCTTCGGATATGTCTTACCATGAGGACAGATGTCATTCTGAGCAGCGACAGTAATCACTAACCTCCTAAGTGCTGTACCCTATTTAGGTACAATCCTTACTACCTGACTCTGAGGGGGTTTCTCAATTAACGACCCAACACTTACACGATTTTTCGCACTCCACTTTATCCTTCCATTTATTATCATCTCTATATCCTTCATCCACATTATATCACTACATAACGAAGGCTCTAGCAACCCCCTAGGAACAAACTCAGACATTGACAAGATTCCGTTTCACCCCTATCACTCCTATAAGGATACCCTGATATTATGCATCTTAATTTCTCTACTTTTTATTACACTCTCATTTTACCCAAATATTTTTAATGACAGGCAACTTACCATGGAGCTACAGTGGCTGTAAAACAAGTGAAGAGATGCAGTAAGAACCATTTGGCATCACGGCAAAGCTTCTGGGCAGAACTAAATGTAGCACGTCTTGACCATAACAATGTGGTACACATAGTAGCTGCTAGCACATGTACCCCTACTAGTCAGGATAGTTTGGGTACCATAATTATGGAATATGCAGGTAACTGCACTCTTCATCATGTTATCTATGGGACTGGTTATTTAACAGGAAACAGCGATGACCTTAAATGTGACCATGGGTTTTTGAGTACAGCTCAGGCTGTCCTTTACTCCTATGATATTGTGGCAGGGTTAATGTTTCTCCATTCTCAGTTCATTGTGCATCTGGATTTAAAACCTGCTAACATATTCATAACAGAACATAATGTTTGTAAGATTGGAGACTTTGGATGCTCCCAAAAGCTAGAAGATAGTGAATCTTCAGGACTACATCTTTGTCAGAAGAGTCCATGAATTCTTTCCTTAAAACATTGATTCAAGCTGGCATTTGGAAAAACAAGATCCCCAAGCAGACGGACAGAACTAAGGACGGCGTGCCAACCACAGTGAGGAAAACCGAGGTTGAACCAGAGTCGACTACAAGCCAAGATATTAGATTGGGTTTCCAGCCCGTTGTTTCGTTGGATGCAGAATTACTGAGGCAGCAAAGACGCTTCAGTTCTCCCCGGGTGCTCCTGAGTGAAAATACCCCCCTGGAGCCCCCTCCCTTGTATCTGATGGAGGAGCCTGTGATGCTGAACCGAACGTCTCGCCGGAAGAGGTATACTGAAGGGAAAACCCACCGTGGGGAATATTCTGTGTGTGACAGCGAGAGCCGATGGGTGACGGACAAAACGTCCGCTGTGGACATCCGAGGACATCAGGTGACTGTCCTGGGCGAGATCCGAATGGGCCCGTCTCCGGTCAAACAATATTTT
>CHUNB63637_HB_MT_Xavantina
TGAGGGTTTAACTGTCTCTTTTAGTCAATCAATCAAACTGATCCCCTAGTAAAAAAGCTAGGATATTTACATAAGACCAGAAGACCCTGCGAAGCTTAAACCAAACTATTAAATCATATAATAACTACTTTCGGTTGGGGCGACCTTGGAAAAAAAAAGAACTTCCAAACAC-AATGATTTTAAT-CATATTTATAGGCCCACAAGCCTTAA-ACCTATGACCCAGTTAAAACTGACAATTGAACCAAGTTACTCCAGGGATAACAGCGCTATCTTCTTCAAGAGCCCATATCAAAAAGAAGGTTTACGACCTCGATGTTGGATCAACCGGATTTTTCCTAGCAATCCACTATACAGCTAATATTAACCTAGCTTTCTCATCAATTATTCATATCACACGAGACGTTCCATACGGCTGAATCATACAAAATATACATGCAACCGGCGCATCCCTATTCTTTATTTTCATTTACATTCACATCGCACGTGGGCTATACTACGGAGCCTATTTAAACAAAATAGTCTGATTAACAGGAACCATTCTACTAACCACCCTTATAGCAACTGCCTTCTTCGGATATGTCTTACCATGAGGACAGATGTCATTCTGAGCAGCGACAGTAATTACTAACCTCCTAAGTGCTGTACCCTATTTAGGTACAATCCTTACTACCTGACTCTGAGGGGGTTTCTCAATTAACGACCCAACACTTACACGATTTTTCGCACTCCACTTTATCCTTCCATTTATTATCATCTCTATATCCTTCATCCACATTATATCACTACATAACGAAGGCTCTAGCAACCCCCTAGGAACAAACTCAGACATTGACAAGATTCCGTTTCACCCCTATCACTCCTATAAGGATACCCTGATATTATGCATCTTAATTTCTCTACTTTTTATTACACTCTCATTTTACCCAAATATTTTTAATGACAGGCAACTTACCATGGAGCTACAGTGGCTGTAAAACAAGTGAAGAGATGCAGTAAGAACCATTTGGCATCACGGCAAAGCTTCTGGGCAGAACTAAATGTAGCACGTCTTGACCATAACAATGTGGTACACATAGTAGCTGCTAGCACATGTACCCCTACTAGTCAGGATAGTTTGGGTACCATAATTATGGAATATGCAGGTAACTGCACTCTTCATCATGTTATCTATGGGACTGGTTATTTAACAGGAAACAGCGATGACCTTAAATGTGACCATGGGTTTTTGAGTACAGCTCAGGCTGTCCTTTACTCCTATGATATTGTGGCAGGGTTAATGTTTCTCCATTCTCAGTTCATTGTGCATCTGGATTTAAAACCTGCTAACATATTCATAACAGAACATAATGTTTGTAAGATTGGAGACTTTGGATGCTCCCAAAAGCTAGAAGATAGTGAATCTTCAGGACTACATCTTTGTCAGAAGAGTCCATGAATTCTTTCCTTAAAACATTGATTCAAGCTGGCATTTGGAAAAACAAGATCCCCAAGCAGACGGACAGAACTAAGGACGGCGTGCCAACCACAGTGAGGAAAACCGAGGTTGAACCAGAGTCGACTACAAGCCAAGATATTAGATTGGGTTTCCAGCCCGTTGTTTCGTTGGATGCAGAATTACTGAGGCAGCAAAGACGCTTCAGTTCTCCCCGGGTGCTCCTGAGTGAAAATACCCCCCTGGAGCCCCCTCCCTTGTATCTGATGGAGGAGCCTGTGATGCTGAACCGAACGTCTCGCCGGAAGAGGTATACTGAAGGGAAAACCCACCGTGGGGAATATTCTGTGTGTGACAGCGAGAGCCGATGGGTGACGGACAAAACGTCCGCTGTGGACATCCGAGGACATCAGGTGACTGTCCTGGGCGAGATCCGAATGGGCCCGTCTCCGGTCAAACAATATTTT
>MZUSP15560_HB_TO
TGAGGGTTTAACTGTCTCTTTTAGTCAATCAATCAAACTGATCCCCTAGTAAAAAAGCTAGGATATTTACATAAGACCAGAAGACCCTGCGAAGCTTAAACCAAACTATTAAATCATATAATAACTACTTTCGGTTGGGGCGACCTTGGAAAAAAAAAGAACTTCCAAACAC-AATGATTTTAAT-CATATTTATAGGCCCACAAGCCTTAA-ACCTATGACCCAGTTAAAACTGACAATTGAACCAAGTTACTCCAGGGATAACAGCGCTATCTTCTTCAAGAGCCCATATCAAAAAGAAGGTTTACGACCTCGATGTTGGATCAACCGGATTTTTCCTAGCAATCCACTATACAGCTAATATTAACCTAGCTTTCTCATCAATTATTCATATCACACGAGACGTTCCATACGGCTGAATCATACAAAATATACATGCAACCGGCGCATCCCTATTCTTTATTTTCATTTACATTCACATCGCACGTGGGCTATACTACGGAGCCTATTTAAACAAAATAGTCTGATTAACAGGAACCATTCTACTAACCACCCTTATAGCAACTGCCTTCTTCGGATATGTCTTACCATGAGGACAGATGTCATTCTGAGCAGCGACAGTAATCACTAACCTCCTAAGTGCTGTACCCTATTTAGGTACAATCCTTACTACCTGACTCTGAGGGGGTTTCTCAATTAACGACCCAACACTTACACGATTTTTCGCACTCCACTTTATCCTTCCATTTATTATCATCTCTATATCCTTCATCCACATTATATCACTACATAACGAAGGCTCTAGCAACCCCCTAGGAACAAACTCAGACATTGACAAGATTCCGTTTCACCCCTATCACTCCTATAAGGATACCCTGATATTATGCATCTTAATTTCTCTACTTTTTATTACACTCTCATTTTACCCAAATATTTTTAATGACAGGCAACTTACCATGGAGCTACAGTGGCTGTAAAACAAGTGAAGAGATGCAGTAAGAACCATTTGGCATCACGGCAAAGCTTCTGGGCAGAACTAAATGTAGCACGTCTTGACCATAACAATGTGGTACACATAGTAGCTGCTAGCACATGTACCCCTACTAGTCAGGATAGTTTGGGTACCATAATTATGGAATATGCAGGTAACTGCACTCTTCATCATGTTATCTATGGGACTGGTTATTTAACAGGAAACAGCGATGACCTTAAATGTGACCATGGGTTTTTGAGTACAGCTCAGGCTGTCCTTTACTCCTATGATATTGTGGCAGGGTTAATGTTTCTCCATTCTCAGTTCATTGTGCATCTGGATTTAAAACCTGCTAACATATTCATAACAGAACATAATGTTTGTAAGATTGGAGACTTTGGATGCTCCCAAAAGCTAGAAGATAGTGAATCTTCAGGACTACATCTTTG------------------------------------------------------------------------------------------------------------------------------------------------------------------------------------------------------------------------------------------------------------------------------------------------------------------------------------------------------------------------------------------------------------------------------------------------------------------------------------------------
>MZUSP17831_HB_MT_Itauba
TGAGGGTTTAACTGTCTCTTTTAGTCAATCAATCAAACTGATCCCCTAGTAAAAAAGCTAGGATATTTACATAAGACCAGAAGACCCTGCGAAGCTTAAACCAAACTATTAAATCATATAATAACTACTTTCGGTTGGGGCGACCTTGGAAAAAAAAAGAACTTCCAAACAC-AATGATTTTAAT-CATATTTATAGGCCCACAAGCCTTAA-ACCTATGACCCAGTTAAAACTGACAATTGAACCAAGTTACTCCAGGGATAACAGCGCTATCTTCTTCAAGAGCCCATATCAAAAAGAAGGTTTACGACCTCGATGTTGGATCAACCGGATTTTTCCTAGCAATCCACTATACAGCTAATATTAACCTAGCTTTCTCATCAATTATTCATATCACACGAGACGTTCCATACGGCTGAATCATACAAAATATACATGCAACCGGCGCATCCCTATTCTTTATTTTCATTTACATTCACATCGCACGTGGACTATACTACGGAGCCTATTTAAACAAAATAGTCTGATTAACAGGAATCATCCTATTAACCACCCTTATAGCAACTGCCTTCTTCGGATATGTCTTACCATGAGGACAAATGTCATTCTGAGCAGCGACAGTAATCACTAATCTCCTAAGCGCTGTACCCTATTTAGGTACAGCCCTTACTACCTGACTCTGAGGGGGTTTTTCAATTAACGACCCAACACTCACACGATTTTTCGCACTCCACTTTATCCTTCCATTTATTATCATCTCTATATCCTTCATCCACATTATATCACTACATAACGAAGGCTCTAGCAACCCCCTAGGAACAAACTCAGACATTGACAAGATTCCATTTCACCCCTATCACTCCTACAAGGATACCCTGATATTATGCATCTTAATTTCTCTACTTTTTATTACACTCTCATTTTACCCAAATATTTTTAATGACAGGCAACTTACCATGGAGCTACAGTGGCTGTAAAACAAGTGAAGAGATGCAGTAAGAACCATTTGGCATCACGGCAAAGCTTCTGGGCAGAACTAAATGTAGCACGTCTTGACCATAACAATGTGGTACACATAGTAGCTGCTAGCACATGTACCCCTACTAGTCAGGATAGTTTGGGTACCATAATTATGGAATATGCAGGTAACTGCACTCTTCATCATGTTATCTATGGGACTGGTTATTTAACAGGAAACAGCGATGACCTTAAATGTGACCATGGGTTTTTGAGTACAGCTCAGGCTGTCCTTTACTCCTATGATATTGTGGCAGGGTTAATGTTTCTCCATTCTCAGTTCATTGTGCATCTGGATTTAAAACCTGCTAACATATTCATAACAGAACATAATGTTTGTAAGATTGGAGACTTTGGATGCTCCCAAAAGCTAGAAGATAGTGAATCTTCAGGACTACATCTTTGTCAGAAGAGTCCATGAATTCTTTCCTTAAAACATTGATTCAAGCTGGCATTTGGAAAAACAAGATCCCCAAGCAGACGGACAGAACTAAGGACGGCGTGCCAACCACAGTGAGGAAAACCGAGGTTGAACCAGAGTCGACTACAAGCCAAGATATTAGATTGGGTTTCCAGCCCGTTGTTTCGTTGGATGCAGAATTACTGAGGCAGCAAAGACGCTTCAGTTCTCCCCGGGTGCTCCTGAGTGAAAATACCCCCCTGGAGCCCCCTCCCTTGTATCTGATGGAGGAGCCTGTGATGCTGAACCGAACGTCTCGCCGGAAGAGGTATACTGAAGGGAAAACCCACCGTGGGGAATATTCTGTGTGTGACAGCGAGAGCCGATGGGTGACGGACAAAACGTCCGCTGTGGACATCCGAGGACATCAGGTGACTGTCCTGGGCGAGATCCGAATGGGCCCGTCTCCGGTCAAACAATATTTT
>MZUSP20580_HB_RO_Mutum
TGAGGGTTTAACTGTCTCTTTTAGTCAATCAATCAAACTGATCCCCTAGTAAAAAAGCTAGGATATTTACATAAGACCAGAAGACCCTGCGAAGCTTAAACCAAACTATTAAATCATATAATAACTACTTTCGGTTGGGGCGACCTTGGAAAAAAAAAGAACTTCCAAACAC-AATGATTTTAAT-CATATTTATAGGCCCACAAGCCTTAA-ACCTATGACCCAGTTAAAACTGACAATTGAACCAAGTTACTCCAGGGATAACAGCGCTATCTTCTTCAAGAGCCCATATCAAAAAGAAGGTTTACGACCTCGATGTTGGATCA----------------------------------------------------------------------------------------------------------------------------------------------------------------------------------------------------------------------------------------------------------------------------------------------------------------------------------------------------------------------------------------------------------------------------------------------------------------------------------------------------------------------------------------------------------------------------------------------------------------------------------------------------------------------------------------------------------------------------------------------------------------------------------------------------------------------------------------------------------------------------------------------------------------------------------------------------------------------------------------------------------------------------------------------------------------------------------------------------------------------------------------TCAGAAGAGTCCATGAATTCTTTCCTTAAAACATTGATTCAAGCTGGCATTTGGAAGAACAAGATCCCCAAGCAGACGGACAGAACTAAGGATGGCGTGCCAACCACAGTGAGGAAAACCGAGGTTGAACCAGAGTCGACTACAAGCCAAGATATTAGATTGGGTTTCCAGCCCGTTGTTTCGTTGGATGCAGAATTACTGAGGCAGCAGAGACGCTTCAGTTCTCCCCGGGTGCTCCTGAGTGAAAATACCCCCCTGGAGCCCCCTCCCTTGTATCTGATGGAGGAGCCTGTGATGTTGAACCGAACGTCTCGCCGGAAGAGGTATACTGAAGGGAAAACCCACCGTGGGGAATATTCTGTGTGTGACAGCGAGAGCCGATGGGTCACGGACAAAACGTCCGCTGTGGACATCCGAGGACATCAGGTGACTGTCCTGGGCGAGATCCGAATGGGCCCGTCTCCGGTCAAACAATATTTT
>UFMT7550_HB_MT_Tangara
TGAGGGTTTAACTGTCTCTTTTAGTCAATCAATCAAACTGATCCCCTAGTAAAAAAGCTAGGATATTTACATAAGACCAGAAGACCCTGCGAAGCTTAAACCAAACTATTAAATCATATAATAACTACTTTCGGTTGGGGCGACCTTGGAAAAAAAAAGAACTTCCAAACAC-AATGATTTTAAT-CATATTTATAGGCCCACAAGCCTTAA-ACCTATGACCCAGTTAAAACTGACAATTGAACCAAGTTACTCCAGGGATAACAGCGCTATCTTCTTCAAGAGCCCATATCAAAAAGAAGGTTTACGACCTCGATGTTGGATCAACCGGATTTTTCCTAGCAATCCACTATACAGCTAATATTAACCTAGCTTTCTCATCAATTATTCATATCACACGAGACGTTCCATACGGCTGAATCATACAAAATATACATGCAACCGGCGCATCCCTATTCTTTATTTTCATTTACATTCACATCGCACGTGGGCTATACTACGGAGCCTATTTAAACAAAATAGTCTGATTAACAGGAACCATTCTACTAACCACCCTTATAGCAACTGCCTTCTTCGGATATGTCTTACCATGAGGACAGATGTCATTCTGAGCAGCGACAGTAATTACTAACCTCCTAAGTGCTGTACCCTATTTAGGTACAATCCTTACTACCTGACTCTGAGGGGGTTTCTCAATTAACGACCCAACACTCACACGATTTTTCGCACTCCACTTTATCCTTCCATTTATTATCATCTCTATATCCTTCATCCACATTATATCACTACATAACGAAGGCTCTAGCAACCCCCTAGGAACAAACTCAGACATTGACAAGATTCCGTTTCACCCCTATCACTCCTATAAGGATACCCTGATATTATGCATCTTAATTTCTCTACTTTTTATTACACTCTCATTTTACCCAAATATTTTTAATGACAGGCAACTTACCATGGAGCTACAGTGGCTGTAAAACAAGTGAAGAGATGCAGTAAGAACCATTTGGCATCACGGCAAAGCTTCTGGGCAGAACTAAATGTAGCACGTCTTGACCATAACAATGTGGTACACATAGTAGCTGCTAGCACATGTACCCCTACTAGTCAGGATAGTTTGGGTACCATAATTATGGAATATGCAGGTAACTGCACTCTTCATCATGTTATCTATGGGACTGGTTATTTAACAGGAAACAGCGATGACCTTAAATGTGACCATGGGTTTTTGAGTACAGCTCAGGCTGTCCTTTACTCCTATGATATTGTGGCAGGGTTAATGTTTCTCCATTCTCAGTTCATTGTGCATCTGGATTTAAAACCTGCTAACATATTCATAACAGAACATAATGTTTGTAAGATTGGAGACTTTGGATGCTCCCAAAAGCTAGAAGATAGTGAATCTTCAGGACTACATCTTTGTCAGAAGAGTCCATGAATTCTTTCCTTAAAACATTGATTCAAGCTGGCATTTGGAAAAACAAGATCCCCAAGCAGACGGACAGAACTAAGGACGGCGTGCCAACCACAGTGAGGAAAACCGAGGTTGAACCAGAGTCGACTACAAGCCAAGATATTAGATTGGGTTTCCAGCCCGTTGTTTCGTTGGATGCAGAATTACTGAGGCAGCAAAGACGCTTCAGTTCTCCCCGGGTGCTCCTGAGTGAAAATACCCCCCTGGAGCCCCCTCCCTTGTATCTGATGGAGGAGCCTGTGATGCTGAACCGAACGTCTCGCCGGAAGAGGTATACTGAAGGGAAAACCCACCGTGGGGAATATTCTGTGTGTGACAGCGAGAGCCGATGGGTGACGGACAAAACGTCCGCTGTGGACATCCGAGGACATCAGGTGACTGTCCTGGGCGAGATCCGAATGGGCCCGTCTCCGGTCAAACAATATTTT
>UFMT7551_HB_MT_Tangara
TGAGGGTTTAACTGTCTCTTTTAGTCAATCAATCAAACTGATCCCCTAGTAAAAAAGCTAGGATATTTACATAAGACCAGAAGACCCTGCGAAGCTTAAACCAAACTATTAAATCATATAATAACTACTTTCGGTTGGGGCGACCTTGGAAAAAAAAAGAACTTCCAAACAC-AATGATTTTAAT-CATATTTATAGGCCCACAAGCCTTAA-ACCTATGACCCAGTTAAAACTGACAATTGAACCAAGTTACTCCAGGGATAACAGCGCTATCTTCTTCAAGAGCCCATATCAAAAAGAAGGTTTACGACCTCGATGTTGGATCAACCGGATTTTTCCTAGCAATCCACTATACAGCTAATATTAACCTAGCTTTCTCATCAATTATTCATATCACACGAGACGTTCCATACGGCTGAATCATACAAAATATACATGCAACCGGCGCATCCCTATTCTTTATTTTCATTTACATTCACATCGCACGTGGGCTATACTACGGAGCCTATTTAAACAAAATAGTCTGATTAACAGGAACCATTCTACTAACCACCCTTATAGCAACTGCCTTCTTCGGATATGTCTTACCATGAGGACAGATGTCATTCTGAGCAGCGACAGTAATTACTAACCTCCTAAGTGCTGTACCCTATTTAGGTACAATCCTTACTACCTGACTCTGAGGGGGTTTCTCAATTAACGACCCAACACTTACACGATTTTTCGCACTCCACTTTATCCTTCCATTTATTATCATCTCTATATCCTTCATCCACATTATATCACTACATAACGAAGGCTCTAGCAACCCCCTAGGAACAAACTCAGACATTGACAAGATTCCGTTTCACCCCTATCACTCCTATAAGGATACCCTGATATTATGCATCTTAATTTCTCTACTTTTTATTACACTCTCATTTTACCCAAATATTTTTAATGACAGGCAACTTACCATGGAGCTACAGTGGCTGTAAAACAAGTGAAGAGATGCAGTAAGAACCATTTGGCATCACGGCAAAGCTTCTGGGCAGAACTAAATGTAGCACGTCTTGACCATAACAATGTGGTACACATAGTAGCTGCTAGCACATGTACCCCTACTAGTCAGGATAGTTTGGGTACCATAATTATGGAATATGCAGGTAACTGCACTCTTCATCATGTTATCTATGGGACTGGTTATTTAACAGGAAACAGCGATGACCTTAAATGTGACCATGGGTTTTTGAGTACAGCTCAGGCTGTCCTTTACTCCTATGATATTGTGGCAGGGTTAATGTTTCTCCATTCTCAGTTCATTGTGCATCTGGATTTAAAACCTGCTAACATATTCATAACAGAACATAATGTTTGTAAGATTGGAGACTTTGGATGCTCCCAAAAGCTAGAAGATAGTGAATCTTCAGGACTACATCTTTGTCAGAAGAGTCCATGAATTCTTTCCTTAAAACATTGATTCAAGCTGGCATTTGGAAAAACAAGATCCCCAAGCAGACGGACAGAACTAAGGACGGCGTGCCAACCACAGTGAGGAAAACCGAGGTTGAACCAGAGTCGACTACAAGCCAAGATATTAGATTGGGTTTCCAGCCCGTTGTTTCGTTGGATGCAGAATTACTGAGGCAGCAAAGACGCTTCAGTTCTCCCCGGGTGCTCCTGAGTGAAAATACCCCCCTGGAGCCCCCTCCCTTGTATCTGATGGAGGAGCCTGTGATGCTGAACCGAACGTCTCGCCGGAAGAGGTATACTGAAGGGAAAACCCACCGTGGGGAATATTCTGTGTGTGACAGCGAGAGCCGATGGGTGACGGACAAAACGTCCGCTGTGGACATCCGAGGACATCAGGTGACTGTCCTGGGCGAGATCCGAATGGGCCCGTCTCCGGTCAAACAATATTTT
>INALI4779_HG_ARG_Corrientes
TGAGAGTCTAACTGTCTCTTTTAGTCAATCAATTAAACTGATCTCCTAGTAAAAAAGCTAGAATATTTACATAAGACCAGAAGACCCTGCGAAGCTTAAACCAAACTATTAAATCACATAATAGCTACTTTCGGTTGGGGCGACCTTGGAAAAAAAAAGAACTTCCAAACAC-AATGATTTTAAT-CATATACT-AGGCCCACAAGCCATAA-ACCTATGACCCAGCTAAAGCTGATAATTGAACCAAGTTACTCCAGGGATAACAGCGCTATCTTCTTCAAGAGCCCATATCAAAAAGAAGGTTTACGACCTCGATGTTGGATCAACTGGCTTTTTCCTAGCAATTCACTATACAGCCAACATTAACCTAGCCTTTTCATCAATTATTCACATCACACGAGATGTTCCATACGGCTGAATTATACAAAATATACATGCAACCGGCGCATCGCTATTCTTTATTTTCATCTACATTCACATCGCACGAGGACTATACTATGGGGCCTACCTAAATAAAATAGTCTGACTAACAGGAATTATCCTATTAACCACCCTTATAGCAACTGCCTTCTTCGGATATGTCTTACCATGAGGACAAATATCATTCTGAGCAGCAACAGTAATCACTAATCTCCTAAGCGCCGTACCATACTTTGGTATGGCGCTTACTACCTGACTCTGAGGGGGATTTTCAATTAACGACCCAACACTCACACGATTTTTTGCGCTCCACTTTATCCTCCCATTCATCATCATCTCTATATCCACCATCCACATCATACTACTCCATAACGAAGGCTCTAGCAATCCACTAGGAACAAACTCAGACATTGATAAAATCCCATTCCACCCTTACCACTCCTACAAAGATACTCTTATATTATGTATCTTAATTTCACTACTCTTTATTTCACTCTCATTTTTCCCAAATATTTTTAATGAC----------------------------------------------------------------------------------------------------------------------------------------------------------------------------------------------------------------------------------------------------------------------------------------------------------------------------------------------------------------------------------------------------------------------------------------------------------------------------------------------TCAGAAGAGTCCATGAATTCTTTCCTTAAAACATTGATTCAAGCTGGCATTTGGAAGAACAAGATCCCCAAGCAGACGGACAGAACTAAGGACGGCGTGCCAACCACAGTGAGGAAAACCGAGGTTGAACCAGAGTCRACTACAAGCCAAGATATTAGATTGGGTTTCCAGCCCGTTGTTTCGTTGGATGCAGAATTACTGAGGCAGCAGAGACGCTTCAGTTCTCCCCGGGTGCTCCTGAGTGAAAATACCCCCCTGGAGCCCCCTCCCTTGTATCTGATGGAGGAGCCTGTGATGTTGAACCGAACGTCTCGCCGGAAGAGGTATACTGAAGGGAAAACCCACCGTGGGGAATATTCTGTGTGTGACAGCGAGAGCCGATGGGTCACGGACAAAACGTCCGCTGTGGACATCCGAGGACATCAGGTGACTGTCCTGGGCGAGATCCGAATGGGCCCGTCTCCGGTCAAACAATATTTT
>INALI6573_HG_ARG_Chaco
TGAGAGTCTAACTGTCTCTTTTAGTCAATCAATTAAACTGATCTCCTAGTAAAAAAGCTAGAATATTTACATAAGACCAGAAGACCCTGCGAAGCTTAAACCAAACTATTAAATCACATAATAGCTACTTTCGGTTGGGGCGACCTTGGAAAAAAAAAGAACTTCCAAACAC-AATGATTTTAAT-CATATACT-AGGCCCACAAGCCATAA-ACCTATGACCCAGCTAAAGCTGATAATTGAACCAAGTTACTCCAGGGATAACAGCGCTATCTTCTTCAAGAGCCCATATCAAAAAGAAGGTTTACGACCTCGATGTTGGATCAACTGGCTTTTTCCTAGCAATTCACTATACAGCCAACATTAACCTAGCCTTTTCATCAATTATTCACATCACACGAGATGTTCCATACGGCTGAATTATACAAAATATACATGCAACCGGCGCATCGCTATTCTTTATTTTCATCTACATTCACATCGCACGAGGACTATACTATGGGGCCTACCTAAATAAAATAGTCTGACTAACAGGAATTATCCTATTAACCACCCTTATAGCAACTGCCTTCTTCGGATATGTCTTACCATGAGGACAAATATCATTCTGAGCAGCAACAGTAATCACTAATCTCCTAAGCGCCGTACCATACTTTGGTATGGCGCTTACTACCTGACTCTGAGGGGGATTTTCAATTAACGACCCAACACTCACACGATTTTTTGCGCTCCACTTTATCCTCCCATTCATCATCATCTCTATATCCACCATCCACATCATACTACTCCATAACGAAGGCTCTAGCAATCCACTAGGAACAAACTCAGACATTGATAAAATCCCATTCCACCCTTACCACTCCTACAAAGATACTCTTATATTATGTATCTTAATTTCACTACTCTTTATTTCACTCTCATTTTTCCCAAATATTTTTAATGAC----------------------------------------------------------------------------------------------------------------------------------------------------------------------------------------------------------------------------------------------------------------------------------------------------------------------------------------------------------------------------------------------------------------------------------------------------------------------------------------------TCAGAAGAGTCCATGAATTCTTTCCTTAAAACATTGATTCAAGCTGGCATTTGGAAAAACAAGATCCCCAAGCAGACGGACAGAACTAAGGACGGCGTGCCAACCACAGTGAGGAAAACCGAGGTTGAACCAGAGTCGACTACAAGCCAAGATATTAGATTGGGTTTCCAGCCCGTTGTTTCGTTGGATGCAGAATTACTGAGGCAGCAAAGACGCTTCAGTTCTCCCCGGGTGCTCCTGAGTGAAAATACCCCCCTGGAGCCCCCTCCCTTGTATCTGATGGAGGAGCCTGTGATGCTGAACCGAACGTCTCGCCGGAAGAGGTATACTGAAGGGAGAACCCACCGTGGGGAATATTCTGTGTGTGACAGCGAGAGCCGATGGGTGACGGACAAAACGTCCGCTGTGGACATCCGAGGACATCAGGTGACTGTCCTGGGCGAGATCCGAATGGGCCCGTCTCCGGTCAAACAATATTTT
>INALI6731_HG_ARG_Formosa
TGAGAGTCTAACTGTCTCTTTTAGTCAATCAATTAAACTGATCTCCTAGTAAAAAAGCTAGAATATTTACATAAGACCAGAAGACCCTGCGAAGCTTAAACCAAACTATTAAATCACATAATAGCTACTTTCGGTTGGGGCGACCTTGGAAAAAAAAAGAACTTCCAAACAC-AATGATTTTAAT-CATATACT-AGGCCCACAAGCCATAA-ACCTATGACCCAGCTAAAGCTGATAATTGAACCAAGTTACTCCAGGGATAACAGCGCTATCTTCTTCAAGAGCCCATATCAAAAAGAAGGTTTACGACCTCGATGTTGGATCAACTGGCTTTTTCCTAGCAATTCACTATACAGCCAACATTAACCTAGCCTTTTCATCAATTATTCACATCACACGAGATGTTCCATACGGCTGAATTATACAAAATATACATGCAACCGGCGCATCGCTATTCTTTATTTTCATCTACATTCACATCGCACGAGGACTATACTATGGGGCCTACCTAAATAAAATAGTCTGACTAACAGGAATTATCCTATTAACCACCCTTATAGCAACTGCCTTCTTCGGATATGTCTTACCATGAGGACAAATATCATTCTGAGCAGCAACAGTAATCACTAATCTCCTAAGCGCCGTACCATACTTTGGTATGGCGCTTACTACCTGACTCTGAGGGGGATTTTCAATTAACGACCCAACACTCACACGATTTTTTGCGCTCCACTTTATCCTCCCATTCATCATCATCTCTATATCCACCATCCACATCATACTACTCCATAACGAAGGCTCTAGCAATCCACTAGGAACAAACTCAGACATTGATAAAATCCCATTCCACCCTTACCACTCCTACAAAGATACTCTTATATTATGTATCTTAATTTCACTACTCTTTATTTCACTCTCATTTTTCCCAAATATTTTTAATGAC----------------------------------------------------------------------------------------------------------------------------------------------------------------------------------------------------------------------------------------------------------------------------------------------------------------------------------------------------------------------------------------------------------------------------------------------------------------------------------------------TCAGAAGAGTCCATGAATTCTTTCCTTAAAACATTGATTCAAGCTGGCATTTGGAAGAACAAGATCCCCAAGCAGACGAACAGAACTAAGGATGGCGTGCCAACCACAGTGAGGAAAACCGAGGTTGAACCAGAGTCGACTACAAGCCAAGATATTAGATTGGGTTTCCAGCCCGTTGTTTCGTTGGATGCAGAATTACTGAGGCAGCAGAGACGCTTCAGTTCTCCCCGGGTGCTCCTGAGTGAAAATACCCCCCTGGAGCCCCCTCCCTTGTATCTGATGGAGGAGCCTGTGATGTTGAACCGAACGTCTCGCCGGAAGAGGTATACTGAAGGGAAAACCCACCGTGGGGAATATTCTGTGTGTGACAGCGAGAGCCGATGGGTCACGGACAAAACGTCCGCTGTGGACATCCGAGGACATCAGGTGACTGTCCTGGGCGAGATCCGAATGGGCCCGTCTCCGGTCAAACAATATTTT
>INALI6867_HG_ARG_Corrientes
TGAGAGTCTAACTGTCTCTTTTAGTCAATCAATTAAACTGATCTCCTAGTAAAAAAGCTAGAATATTTACATAAGACCAGAAGACCCTGCGAAGCTTAAACCAAACTATTAAATCACATAATAGCTACTTTCGGTTGGGGCGACCTTGGAAAAAAAAAGAACTTCCAAACAC-AATGATTTTAAT-CATATACT-AGGCCCACAAGCCATAA-ACCTATGACCCAGCTAAAGCTGATAATTGAACCAAGTTACTCCAGGGATAACAGCGCTATCTTCTTCAAGAGCCCATATCAAAAAGAAGGTTTACGACCTCGATGTTGGATCAACTGGCTTTTTCCTAGCAATTCACTATACAGCCAACATTAACCTAGCCTTTTCATCAATTATTCACATCACACGAGATGTTCCATACGGCTGAATTATACAAAATATACATGCAACCGGCGCATCGCTATTCTTTATTTTCATCTACATTCACATCGCACGAGGACTATACTATGGGGCCTACCTAAATAAAATAGTCTGACTAACAGGAATTATCCTATTAACCACCCTTATAGCAACTGCCTTCTTCGGATATGTCTTACCATGAGGACAAATATCATTCTGAGCAGCAACAGTAATCACTAATCTCCTAAGCGCCGTACCATACTTTGGTATGGCGCTTACTACCTGACTCTGAGGGGGATTTTCAATTAACGACCCAACACTCACACGATTTTTTGCGCTCCACTTTATCCTCCCATTCATCATCATCTCTATATCCACCATCCACATCATACTACTCCATAACGAAGGCTCTAGCAATCCACTAGGAACAAACTCAGACATTGATAAAATCCCATTCCACCCTTACCACTCCTACAAAGATACTCTTATATTATGTATCTTAATTTCACTACTCTTTATTTCACTCTCATTTTTCCCAAATATTTTTAATGAC----------------------------------------------------------------------------------------------------------------------------------------------------------------------------------------------------------------------------------------------------------------------------------------------------------------------------------------------------------------------------------------------------------------------------------------------------------------------------------------------TCAGAAGAGTCCATGAATTCTTTCCTTAAAACATTGATTCAAGCTGGCATTTGGAAGAACAAGATCCCCAAGCAGACGGACAGAACTAAGGACGGCGTGCCAACCACAGTGAGGAAAACCGAGGTTGAACCAGAGTCGACTACAAGCCAAGATATTAGATTGGGTTTCCAGCCCGTTGTTTCGTTGGATGCAGAATTACTGAGGCAGCAGAGACGCTTCAGTTCTCCCCGGGTGCTCCTGAGTGAAAATACCCCCCTGGAGCCCCCTCCCTTGTATCTGATGGAGGAGCCTGTGATGTTGAACCGAACGTCTCGCCGGAAGAGGTATACTGAAGGGAAAACCCACCGTGGGGAATATTCTGTGTGTGACAGCGAGAGCCGATGGGTCACGGACAAAACATCCGCTGTGGACATCCGAGGACATCAGGTGACTGTCCTGGGCGAGATCCGAATGGGCCCGTCTCCGGTCAAACAATATTTT
>LGE7992_HG_ARG_Formosa
TGAGAGTCTAACTGTCTCTTTTAGTCAATCAATTAAACTGATCTCCTAGTAAAAAAGCTAGAATATTTACATAAGACCAGAAGACCCTGCGAAGCTTAAACCAAACTATTAAATCACATAATAGCTACTTTCGGTTGGGGCGACCTTGGAAAAAAAAAGAACTTCCAAACAC-AATGATTTTAAT-CATATACT-AGGCCCACAAGCCATAA-ACCTATGACCCAGCTAAAGCTGATAATTGAACCAAGTTACTCCAGGGATAACAGCGCTATCTTCTTCAAGAGCCCATATCAAAAAGAAGGTTTACGACCTCGATGTTGGATCAACTGGCTTTTTCCTAGCAATTCACTATACAGCCAACATTAACCTAGCCTTTTCATCAATTATTCACATCACACGAGATGTTCCATACGGCTGAATTATACAAAATATACATGCAACCGGCGCATCGCTATTCTTTATTTTCATCTACATTCACATCGCACGAGGACTATACTATGGGGCCTACCTAAATAAAATAGTCTGACTAACAGGAATTATCCTATTAACCACCCTTATAGCAACTGCCTTCTTCGGATATGTCTTACCATGAGGACAAATATCATTCTGAGCAGCAACAGTAATCACTAATCTCCTAAGCGCCGTACCATACTTTGGTATGGCGCTTACTACCTGACTCTGAGGGGGATTTTCAATTAACGACCCAACACTCACACGATTTTTTGCGCTCCACTTTATCCTCCCATTCATCATCATCTCTATATCCACCATCCACATCATACTACTCCATAACGAAGGCTCTAGCAATCCACTAGGAACAAACTCAGACATTGATAAAATCCCATTCCACCCTTACCACTCCTACAAAGATACTCTTATATTATGTATCTTAATTTCACTACTCTTTATTTCACTCTCATTTTTCCCAAATATTTTTAATGAC----------------------------------------------------------------------------------------------------------------------------------------------------------------------------------------------------------------------------------------------------------------------------------------------------------------------------------------------------------------------------------------------------------------------------------------------------------------------------------------------TCAGAAGAGTCCATGAATTCTTTCCTTAAAACATTGATTCAAGCTGGCATTTGGAAGAACAAGATCCCCAAGCAGACGGACAGAACTAAGGAYGGCGTGCCAACCACAGTGAGGAAAACCGAGGTTGAACCAGAGTCRACTACAAGCCAAGATATTAGATTGGGTTTCCAGCCCGTTGTTTCGTTGGATGCAGAATTACTGAGGCAGCAGAGACGCTTCAGTTCTCCCCGGGTGCTCCTGAGTGAAAATACCCCCCTGGAGCCCCCTCCCTTGTATCTGATGGAGGAGCCTGTGATGTTGAACCGAACGTCTCGCCGGAAGAGGTATACTGAAGGGAAAACCCACCGTGGGGAATATTCTGTGTGTGACAGCGAGAGCCGATGGGTCACGGACAAAACGTCCGCTGTGGACATCCGAGGACATCAGGTGACTGTCCTGGGCGAGATCCGAATGGGCCCGTCTCCGGTCAAACAATATTTT
>MRT6211_HG_Amapa
TGAGAGTCTAACTGTCTCTTTTAGTCAATCAATTAAACTGATCTCCTAGTAAAAAAGCTAGAATATTTACATAAGACCAGAAGACCCTGCGAAGCTTAAACCAAACTATTAAATCACATAATAGCTACTTTCGGTTGGGGCGACCTTGGAAAAAAAAAGAACTTCCAAACAC-AATGATTTTAAT-CATATACT-AGGCCCACAAGCCATAA-ACCTATGACCCAGCTAAAGCTGATAATTGAACCAAGTTACTCCAGGGATAACAGCGCTATCTTCTTCAAGAGCCCATATCAAAAAGAAGGTTTACGACCTCGATGTTGGATCAACCGGCTTTTTCCTAGCAATTCACTATACAGCCAACATTAACCTAGCCTTTTCATCAATTATTCACATCACACGAGATGTTCCATACGGCTGAATTATACAAAATATACATGCAACCGGCGCATCACTATTCTTTATTTTCATCTACATTCACATCGCACGAGGACTATACTATGGGGCCTACCTAAATAAAATAGTCTGACTAACAGGAATTATCCTATTAACCACCCTTATAGCAACTGCCTTCTTCGGATATGTCTTACCATGAGGACAAATATCATTCTGAGCAGCAACAGTAATCACTAATCTCCTAAGCGCCGTACCATACTTTGGTATGGCGCTTACTACCTGACTCTGAGGGGGATTTTCAATTAACGACCCAACACTCACACGATTTTTTGCGCTCCACTTTATCCTCCCATTCATCATCATCTCTATATCCACCATCCACATCATACTACTCCATAACGAAGGCTCTAGCAACCCACTAGGAACAAACTCAGACATTGATAAAATCCCATTCCACCCTTACCACTCCTACAAAGATACTCTTATATTATGTATCTTAATTTCACTACTCTTTATTTCACTCTCATTTTTCCCAAATATTTTTAATGAC----------------------------------------------------------------------------------------------------------------------------------------------------------------------------------------------------------------------------------------------------------------------------------------------------------------------------------------------------------------------------------------------------------------------------------------------------------------------------------------------TCAGAAGAGTCCATGAATTCTTTCCTTAAAACATTGATTCAAGCTGGCATTTGGAAGAACAAGATCCCCAAGCAGACGGACAGAACTAAGGACGGCGTGCCAACCACAGTGAGGAAAACCGAGGTTGAACCAGAGTCGACTACAAGCCAAGATATTAGATTGGGTTTCCAGCCCGTTGTTTCGTTGGATGCAGAATTACTGAGGCAGCAGAGACGCTTCAGTTCTCCCCGGGTGCTCCTGAGTGAAAATACCCCCCTGGAGCCCCCTCCCTTGTATCTGATGGAGGAGCCTGTGATGTTGAACCGAACGTCTCGCCGGAAGAGGTATACTGAAGGGAAAACCCACCGTGGGGAATATTCTGTGTGTGACAGCGAGAGCCGATGGGTCACGGACAAAACATCCGCTGTGGACATCCGAGGACATCAGGTGACTGTCCTGGGCGAGATCCGAATGGGCCCGTCTCCGGTCAAACAATATTTT
>PINV1580254_HG_PAR
TGAGAGTCTAACTGTCTCTTTTAGTCAATCAATTAAACTGATCTCCTAGTAAAAAAGCTAGAATATTTACATAAGACCAGAAGACCCTGCGAAGCTTAAACCAAACTATTAAATCACATAATAGCTACTTTCGGTTGGGGCGACCTTGGAAAAAAAAAGAACTTCCAAACAC-AATGATTTTAAT-CATATACT-AGGCCCACAAGCCATAA-ACCTATGACCCAGCTAAAGCTGATAATTGAACCAAGTTACTCCAGGGATAACAGCGCTATCTTCTTCAAGAGCCCATATCAAAAAGAAGGTTTACGACCTCGATGTTGGATCAACTGGCTTTTTCCTAGCAATTCACTATACAGCCAACATTAACCTAGCCTTTTCATCAATTATTCACATCACACGAGATGTTCCATACGGCTGAATTATACAAAATATACATGCAACCGGCGCATCGCTATTCTTTATTTTCATCTACATTCACATCGCACGAGGACTATACTATGGGGCCTACCTAAATAAAATAGTCTGACTAACAGGAATTATCCTATTAACCACCCTTATAGCAACTGCCTTCTTCGGATATGTCTTACCATGAGGACAAATATCATTCTGAGCAGCAACAGTAATCACTAATCTCCTAAGCGCCGTACCATACTTTGGTATGGCGCTTACTACCTGACTCTGAGGGGGATTTTCAATTAACGACCCAACACTCACACGATTTTTTGCGCTCCACTTTATCCTCCCATTCATCATCATCTCTATATCCACCATCCACATCATACTACTCCATAACGAAGGCTCTAGCAATCCACTAGGAACAAACTCAGACATTGATAAAATCCCATTCCACCCTTACCACTCCTACAAAGATACTCTTATATTATGTATCTTAATTTCACTACTCTTTATTTCACTCTCATTTTTCCCAAATATTTTTAATGAC-----------------------------------------------------------------------------------------------------------------------------------------------------------------------------------------------------------------------------------------------------------------------------------------------------------------------------------------------------------------------------------------------------------------------------------------------------------------------------------------------CAGAAGAGTCCATGAATTCTTTCCTTAAAACATTGATTCAAGCTGGCATTTGGAAGAACAAGATCCCCAAGCAGACGRACAGAACTAAGGAYGGCGTGCCAACCACAGTGAGGAAAACCGAGGTTGAACCAGAGTCAACTACAAGCCAAGATATTAGATTGGGTTTCCAGCCCGTTGTTTCGTTGGATGCAGAATTACTGAGGCAGCARAGACGCTTCAGTTCTCCCCGGGTGCTCCTGAGTGAAAATACCCCCCTGGAGCCCCCTCCCTTGTATCTGATGGAGGAGCCTGTGATGTTGAACCGAACGTCTCGCCGGAAGAGGTATACTGAAGGGAAAACCCACCGTGGGGAATATTCTGTGTGTGACAGCGAGAGCCGATGGGTCACGGACAAAACGTCCGCTGTGGACATCCGAGGACATCAGGTGACTGTCCTGGGCGAGATCCGAATGGGCCCGTCTCCGGTCAAACAATATTTT
>CHUNB65028_HG_MT_Livramento
TGAGAGTCTAACTGTCTCTTTTAGTCAATCAATTAAACTGATCTCCTAGTAAAAAAGCTAGAATATTTACATAAGACCAGAAGACCCTGCGAAGCTTAAACCAAACTATTAAATCACATAATAGCTACTTTCGGTTGGGGCGACCTTGGAAAAAAAAAGAACTTCCAAACAC-AATGATTTTAAT-CATATACT-AGGCCCACAAGCCATAA-ACCTATGACCCAGCTAAAGCTGATAATTGAACCAAGTTACTCCAGGGATAACAGCGCTATCTTCTTCAAGAGCCCATATCAAAAAGAAGGTTTACGACCTCGATGTTGGATCAACTGGCTTTTTCCTAGCAATTCACTATACAGCCAACATTAACCTAGCCTTTTCATCAATTATTCACATCACACGAGATGTTCCATACGGCTGAATTATACAAAATATACATGCAACCGGCGCATCACTATTCTTTATTTTCATCTACATTCACATCGCACGAGGACTATACTATGGGGCCTACCTAAATAAAATAGTCTGACTAACAGGAATTATCCTATTAACCACCCTTATAGCAACTGCCTTCTTCGGATATGTCTTACCATGAGGACAAATATCATTCTGAGCAGCAACAGTAATCACTAATCTCCTAAGCGCCGTACCATACTTTGGTATGGCGCTTACTACCTGACTCTGAGGGGGATTTTCAATTAACGACCCAACACTCACACGATTTTTTGCGCTCCACTTTATCCTCCCATTCATCATCATCTCTATATCCACCATCCACATCATACTACTCCATAACGAAGGCTCTAGCAACCCACTAGGAACAAACTCAGACATTGATAAAATCCCATTCCACCCTTACCACTCCTACAAAGATACTCTTATATTATGTATCTTAATTTCACTACTCTTTATTTCACTCTCATTTTTCCCAAATATTTTTAATGACAGGCAACTTACCATGGAGCTACAGTGGCTGTAAAACAAGTGAAGAGATGCAGTAAGAACCATTTGGCATCACGGCAAAGCTTCTGGGCAGAACTAAATGTAGCACGTCTTGACCATAACAATGTGGTACACATAGTAGCTGCTAGCACATGTACCCCTACTAGTCAGGATAGTTTGGGTACCATAATTATGGAATATGCAGGTAATTGCACTCTTCATCATGTTATCTATGGGACTGGTTATTTAACAGGAAACAGCGATGACCTTAAATGTGACCATGGGTTTTTGAGTACAGCTCAGGCTGTCCTTTACTCCTATGATATTGTGGCAGGGTTAATGTTTCTCCATTCTCAGTTCATTGTGCATCTGGATTTAAAACCTGCTAACATATTCATAACAGAACATAATGTTTGTAAGATTGGAGACTTTGGATGCTCCCAAAAGCTAGAAGATAGTGAATCTTCAGGACTACATCTTTGTCAGAAGAGTCCATGAATTCTTTCCTTAAAACATTGATTCAAGCTGGCATTTGGAAGAACAAGATCCCCAAGCAGACGGACAGAACTAAGGACGGCGTGCCAACCACAGTGAGGAAAACCGAGGTTGAACCAGAGTCGACTACAAGCCAAGATATTAGATTGGGTTTCCAGCCCGTTGTTTCGTTGGATGCAGAATTACTGAGGCAGCAGAGACGCTTCAGTTCTCCCCGGGTGCTCCTGAGTGAAAATACCCCCCTGGAGCCCCCTCCCTTGTATCTGATGGAGGAGCCTGTGATGTTGAACCGAACGTCTCGCCGGAAGAGGTATACTGAAGGGAAAACCCACCGTGGGGAATATTCTGTGTGTGACAGCGAGAGCCGATGGGTCACGGACAAAACATCCGCTGTGGACATCCGAGGACATCAGGTGACTGTCCTGGGCGAGATCCGAATGGGCCCGTCTCCGGTCAAACAATATTTT
>UFMS2389_HG_MG_Fronteira
TGAGAGTCTAACTGTCTCTTTTAGTCAATCAATTAAACTGATCTCCTAGTAAAAAAGCTAGAATATTTACATAAGACCAGAAGACCCTGCGAAGCTTAAACCAAACTATTAAATCACATAATAGCTACTTTCGGTTGGGGCGACCTTGGAAAAAAAAAGAACTTCCAAACAC-AATGATTTTAAT-CATATACT-AGGCCCACAAGCCATAA-ACCTATGACCCAGCTAAAGCTGATAATTGAACCAAGTTACTCCAGGGATAACAGCGCTATCTTCTTCAAGAGCCCATATCAAAAAGAAGGTTTACGACCTCGATGTTGGATCAACTGGCTTTTTCCTAGCAATTCACTATACAGCCAACATTAACCTAGCCTTTTCATCAATTATTCACATCACACGAGATGTTCCATACGGCTGAATTATACAAAATATACATGCAACCGGCGCATCACTATTCTTTATTTTCATCTACATTCACATCGCACGAGGACTATACTATGGGGCCTACCTAAATAAAATAGTCTGACTAACAGGAATTATCCTATTAACCACCCTTATAGCAACTGCCTTCTTCGGATATGTCTTACCATGAGGACAAATATCATTCTGAGCAGCAACAGTAATCACTAACCTCCTAAGCGCCGTACCATACTTTGGTATGGCGCTTACTACCTGACTCTGAGGGGGATTTTCAATTAACGACCCAACACTCACACGATTTTTTGCACTCCACTTTATCCTCCCATTCATCATCATCTCCATATCCACCATCCACATCATACTACTCCATAACGAAGGCTCTAGCAACCCACTAGGAACAAACTCAGACATTGATAAAATCCCATTCCACCCTTACCACTCCTACAAAGATACTCTTATATTATGTATCTTAATTTCACTACTCTTTATTTCACTCTCATTTTTCCCAAATATTTTTAATGACAGGCAACTTACCATGGAGCTACAGTGGCTGTAAAACAAGTGAAGAGATGCAGTAAGAACCATTTGGCATCACGGCAAAGCTTCTGGGCAGAACTAAATGTAGCACGTCTTGACCATAACAATGTGGTACACATAGTAGCTGCTAGCACATGTACCCCTACTAGTCAGGATAGTTTGGGTACCATAATTATGGAATATGCAGGTAATTGCACTCTTCATCATGTTATCTATGGGACTGGTTATTTAACAGGAAACAGCGATGACCTTAAATGTGACCATGGGTTTTTGAGTACAGCTCAGGCTGTCCTTTACTCCTATGATATTGTGGCAGGGTTAATGTTTCTCCATTCTCAGTTCATTGTGCATCTGGATTTAAAACCTGCTAACATATTCATAACAGAACATAATGTTTGTAAGATTGGAGACTTTGGATGCTCCCAAAAGCTAGAAGATAGTGAATCTTCAGGACTACATCTTTGTCAGAAGAGTCCATGAATTCTTTCCTTAAAACATTGATTCAAGCTGGCATTTGGAAGAACAAGATCCCCAAGCAGACGGACAGAACTAAGGACGGCGTGCCAACCACAGTGAGGAAAACCGAGGTTGAACCAGAGTCGACTACAAGCCAAGATATTAGATTGGGTTTCCAGCCCGTTGTTTCGTTGGATGCAGAATTACTGAGGCAGCAGAGACGCTTCAGTTCTCCCCGGGTGCTCCTGAGTGAAAATACCCCCCTGGAGCCCCCTCCCTTGTATCTGATGGAGGAGCCTGTGATGTTGAACCGAACGTCTCGCCGGAAGAGGTATACTGAAGGGAAAACCCACCGTGGGGAATATTCTGTGTGTGACAGCGAGAGCCGATGGGTCACGGACAAAACGTCCGCTGTGGACATCCGAGGACATCAGGTGACTGTCCTGGGCGAGATCCGAATGGGCCCGTCTCCGGTCAAACAATATTTT
>UFMS2392_HG_MS_Anastacio
TGAGAGTCTAACTGTCTCTTTTAGTCAATCAATTAAACTGATCTCCTAGTAAAAAAGCTAGAATATTTACATAAGACCAGAAGACCCTGCGAAGCTTAAACCAAACTATTAAATCACATAATAGCTACTTTCGGTTGGGGCGACCTTGGAAAAAAAAAGAACTTCCAAACAC-AATGATTTTAAT-CATATACT-AGGCCCACAAGCCATAA-ACCTATGACCCAGCTAAAGCTGATAATTGAACCAAGTTACTCCAGGGATAACAGCGCTATCTTCTTCAAGAGCCCATATCAAAAAGAAGGTTTACGACCTCGATGTTGGATCAACCGGCTTTTTCCTAGCAATTCACTATACAGCCAACATTAACCTAGCCTTTTCATCAATTATTCACATCACACGAGATGTTCCATACGGCTGAATTATACAAAATATACATGCAACCGGCGCATCACTATTCTTTATTTTCATCTACATTCACATCGCACGAGGACTATACTATGGGGCCTACCTAAATAAAATAGTCTGACTAACAGGAATTATCCTATTAACCACCCTTATAGCAACTGCCTTCTTCGGATATGTCTTACCATGAGGACAAATATCATTCTGAGCAGCAACAGTAATCACTAATCTCCTAAGCGCCGTACCATACTTTGGTATGGCGCTTACTACCTGACTCTGAGGGGGATTTTCAATTAACGACCCAACACTCACACGATTTTTTGCGCTCCACTTTATCCTCCCATTCATCATCATCTCTATATCCACCATCCACATCATACTACTCCATAACGAAGGCTCTAGCAACCCACTAGGAACAAACTCAGACATTGATAAAATCCCATTCCACCCTTACCACTCCTACAAAGATACTCTTATATTATGTATCTTAATTTCACTACTCTTTATTTCACTCTCATTTTTCCCAAATATTTTTAATGACAGGCAACTTACCATGGAGCTACAGTGGCTGTAAAACAAGTGAAGAGATGCAGTAAGAACCATTTGGCATCACGGCAAAGCTTCTGGGCAGAACTAAATGTAGCACGTCTTGACCATAACAATGTGGTACACATAGTAGCTGCTAGCACATGTACCCCTACTAGTCAGGATAGTTTGGGTACCATAATTATGGAATATGCAGGTAATTGCACTCTTCATCATGTTATCTATGGGACTGGTTATTTAACAGGAAACAGCGATGACCTTAAATGTGACCATGGGTTTTTGAGTACAGCTCAGGCTGTCCTTTACTCCTATGATATTGTGGCAGGGTTAATGTTTCTCCATTCTCAGTTCATTGTGCATCTGGATTTAAAACCTGCTAACATATTCATAACAGAACATAATGTTTGTAAGATTGGAGACTTTGGATGCTCCCAAAAGCTAGAAGATAGTGAATCTTCAGGACTACATCTTTGTCAGAAGAGTCCATGAATTCTTTCCTTAAAACATTGATTCAAGCTGGCATTTGGAAGAACAAGATCCCCAAGCAGACGRACAGAACTAAGGAYGGCGTGCCAACCACAGTGAGGAAAACCGAGGTTGAACCAGAGTCRACTACAAGCCAAGATATTAGATTGGGTTTCCAGCCCGTTGTTTCGTTGGATGCAGAATTACTGAGGCAGCAGAGACGCTTCAGTTCTCCCCGGGTGCTCCTGAGTGAAAATACCCCCCTGGAGCCCCCTCCCTTGTATCTGATGGAGGAGCCTGTGATGTTGAACCGAACGTCTCGCCGGAAGAGGTATACTGAAGGGAAAACCCACCGTGGGGAATATTCTGTGTGTGACAGCGAGAGCCGATGGGTCACGGACAAAACGTCCGCTGTGGACATCCGAGGACATCAGGTGACTGTCCTGGGCGAGATCCGAATGGGCCCGTCTCCGGTCAAACAATATTTT
>UFMS2393_HG_MS_Corumba
TGAGAGTCTAACTGTCTCTTTTAGTCAATCAATTAAACTGATCTCCTAGTAAAAAAGCTAGAATATTTACATAAGACCAGAAGACCCTGCGAAGCTTAAACCAAACTATTAAATCACATAATAGCTACTTTCGGTTGGGGCGACCTTGGAAAAAAAAAGAACTTCCAAACAC-AATGATTTTAAT-CATATACT-AGGCCCACAAGCCATAA-ACCTATGACCCAGCTAAAGCTGATAATTGAACCAAGTTACTCCAGGGATAACAGCGCTATCTTCTTCAAGAGCCCATATCAAAAAGAAGGTTTACGACCTCGATGTTGGATCAACTGGCTTTTTCCTAGCAATTCACTATACAGCCAACATTAACCTAGCCTTTTCATCAATTATTCACATCACACGAGATGTTCCATACGGCTGAATTATACAAAATATACATGCAACCGGCGCATCACTATTCTTTATTTTCATCTACATTCACATCGCACGAGGACTATACTATGGGGCCTACCTAAATAAAATAGTCTGACTAACAGGAATTATCCTATTAACCACCCTTATAGCAACTGCCTTCTTCGGATATGTCTTACCATGAGGACAAATATCATTCTGAGCAGCAACAGTAATCACTAATCTCCTAAGCGCCGTACCATACTTTGGTATGGCGCTTACTACCTGACTCTGAGGGGGATTTTCAATTAACGACCCAACACTTACACGATTTTTTGCGCTCCACTTTATCCTCCCATTCATCATCATCTCTATATCCACCATCCACATCATACTACTCCATAACGAAGGCTCTAGCAACCCACTAGGAACAAACTCAGACATTGATAAAATCCCATTCCACCCTTACCACTCCTACAAAGATACTCTTATATTATGTATCTTAATTTCACTACTCTTTATTTCACTCTCATTTTTCCCAAATATTTTTAATGAC----------------------------------------------------------------------------------------------------------------------------------------------------------------------------------------------------------------------------------------------------------------------------------------------------------------------------------------------------------------------------------------------------------------------------------------------------------------------------------------------TCAGAAGAGTCCATGAATTCTTTCCTTAAAACATTGATTCAAGCTGGCATTTGGAARAACAAGATCCCCAAGCAGACGGACAGAACTAAGGACGGCGTGCCAACCACAGTGAGGAAAACCGAGGTTGAACCAGAGTCGACTACAAGCCAAGATATTAGATTGGGTTTCCAGCCCGTTGTTTCGTTGGATGCAGAATTACTGAGGCAGCARAGACGCTTCAGTTCTCCCCGGGTGCTCCTGAGTGAAAATACCCCCCTGGAGCCCCCTCCCTTGTATCTGATGGAGGAGCCTGTGATGYTGAACCGAACGTCTCGCCGGAAGAGGTATACTGAAGGGAAAACCCACCGTGGGGAATATTCTGTGTGTGACAGCGAGAGCCGATGGGTSACGGACAAAACGTCCGCTGTGGACATCCGAGGACATCAGGTGACTGTCCTGGGCGAGATCCGAATGGGCCCGTCTCCGGTCAAACAATATTTT
>UFMS2395_HG_MS_Miranda
TGAGAGTCTAACTGTCTCTTTTAGTCAATCAATTAAACTGATCTCCTAGTAAAAAAGCTAGAATATTTACATAAGACCAGAAGACCCTGCGAAGCTTAAACCAAACTATTAAATCACATAATAGCTACTTTCGGTTGGGGCGACCTTGGAAAAAAAAAGAACTTCCAAACAC-AATGATTTTAAT-CATATACT-AGGCCCACAAGCCATAA-ACCTATGACCCAGCTAAAGCTGATAATTGAACCAAGTTACTCCAGGGATAACAGCGCTATCTTCTTCAAGAGCCCATATCAAAAAGAAGGTTTACGACCTCGATGTTGGATCAACTGGCTTTTTCCTAGCAATTCACTATACAGCCAACATTAACCTAGCCTTTTCATCAATTATTCACATCACACGAGATGTTCCATACGGCTGAATTATACAAAATATACATGCAACCGGCGCATCACTATTCTTTATTTTCATCTACATTCACATCGCACGAGGACTATACTATGGGGCCTACCTAAATAAAATAGTCTGACTAACAGGAATTATCCTATTAACCACCCTTATAGCAACTGCCTTCTTCGGATATGTCTTACCATGAGGACAAATATCATTCTGAGCAGCAACAGTAATCACTAATCTCCTAAGCGCCGTACCATACTTTGGTATGGCGCTTACTACCTGACTCTGAGGGGGATTTTCAATTAACGACCCAACACTCACACGATTTTTTGCGCTCCACTTTATCCTCCCATTCATCATCATCTCTATATCCACCATCCACATCATACTACTCCATAACGAAGGCTCTAGCAACCCACTAGGAACAAACTCAGACATTGATAAAATCCCATTCCACCCTTACCACTCCTACAAAGATACTCTTATATTATGTATCTTAATTTCACTACTCTTTATTTCACTCTCATTTTTCCCAAATATTTTTAATGACAGGCAACTTACCATGGAGCTACAGTGGCTGTAAAACAAGTGAAGAGATGCAGTAAGAACCATTTGGCATCACGGCAAAGCTTCTGGGCAGAACTAAATGTAGCACGTCTTGACCATAACAATGTGGTACACATAGTAGCTGCTAGCACATGTACCCCTACTAGTCAGGATAGTTTGGGTACCATAATTATGGAATATGCAGGTAATTGCACTCTTCATCATGTTATCTATGGGACTGGTTATTTAACAGGAAACAGCGATGACCTTAAATGTGACCATGGGTTTTTGAGTACAGCTCAGGCTGTCCTTTACTCCTATGATATTGTGGCAGGGTTAATGTTTCTCCATTCTCAGTTCATTGTGCATCTGGATTTAAAACCTGCTAACATATTCATAACAGAACATAATGTTTGTAAGATTGGAGACTTTGGATGCTCCCAAAAGCTAGAAGATAGTGAATCTTCAGGACTACATCTTTGTCAGAAGAGTCCATGAATTCTTTCCTTAAAACATTGATTCAAGCTGGCATTTGGAAGAACAAGATCCCCAAGCAGACGRACAGAACTAAGGATGGCGTGCCAACCACAGTGAGGAAAACCGAGGTTGAACCAGAGTCGACTACAAGCCAAGATATTAGATTGGGTTTCCAGCCCGTTGTTTCGTTGGATGCAGAATTACTGAGGCAGCAGAGACGCTTCAGTTCTCCCCGGGTGCTCCTGAGTGAAAATACCCCCCTGGAGCCCCCTCCCTTGTATCTGATGGAGGAGCCTGTGATGTTGAACCGAACGTCTCGCCGGAAGAGGTATACTGAAGGGAAAACCCACCGTGGGGAATATTCTGTGTGTGACAGCGAGAGCCGATGGGTCACGGACAAAACGTCCGCTGTGGACATCCGAGGACATCAGGTGACTGTCCTGGGCGAGATCCGAATGGGCCCGTCTCCGGTCAAACAATATTTT
>UFMS2476_HG_MS_Corumba
TGAGAGTCTAACTGTCTCTTTTAGTCAATCAATTAAACTGATCTCCTAGTAAAAAAGCTAGAATATTTACATAAGACCAGAAGACCCTGCGAAGCTTAAACCAAACTATTAAATCACATAATAGCTACTTTCGGTTGGGGCGACCTTGGAAAAAAAAAGAACTTCCAAACAC-AATGATTTTAAT-CATATACT-AGGCCCACAAGCCATAA-ACCTATGACCCAGCTAAAGCTGATAATTGAACCAAGTTACTCCAGGGATAACAGCGCTATCTTCTTCAAGAGCCCATATCAAAAAGAAGGTTTACGACCTCGATGTTGGATCAACTGGCTTTTTCCTAGCAATTCACTATACAGCCAACATTAACCTAGCCTTTTCATCAATTATTCACATCACACGAGATGTTCCATACGGCTGAATTATACAAAATATACATGCAACCGGCGCATCACTATTCTTTATTTTCATCTACATTCACATCGCACGAGGACTATACTATGGGGCCTACCTAAATAAAATAGTCTGACTAACAGGAATTATCCTATTAACCACCCTTATAGCAACTGCCTTCTTCGGATATGTCTTACCATGAGGACAAATATCATTCTGAGCAGCAACAGTAATCACTAATCTCCTAAGCGCCGTACCATACTTTGGTATGGCGCTTACTACCTGACTCTGAGGGGGATTTTCAATTAACGACCCAACACTCACACGATTTTTTGCGCTCCACTTTATCCTCCCATTCATCATCATCTCTATATCCACCATCCACATCATACTACTCCATAACGAAGGCTCTAGCAACCCACTAGGAACAAACTCAGACATTGATAAAATCCCATTCCACCCTTACCACTCCTACAAAGATACTCTTATATTATGTATCTTAATTTCACTACTCTTTATTTCACTCTCATTTTTCCCAAATATTTTTAATGACAGGCAACTTACCATGGAGCTACAGTGGCTGTAAAACAAGTGAAGAGATGCAGTAAGAACCATTTGGCATCACGGCAAAGCTTCTGGGCAGAACTAAATGTAGCACGTCTTGACCATAACAATGTGGTACACATAGTAGCTGCTAGCACATGTACCCCTACTAGTCAGGATAGTTTGGGTACCATAATTATGGAATATGCAGGTAATTGCACTCTTCATCATGTTATCTATGGGACTGGTTATTTAACAGGAAACAGCGATGACCTTAAATGTGACCATGGGTTTTTGAGTACAGCTCAGGCTGTCCTTTACTCCTATGATATTGTGGCAGGGTTAATGTTTCTCCATTCTCAGTTCATTGTGCATCTGGATTTAAAACCTGCTAACATATTCATAACAGAACATAATGTTTGTAAGATTGGAGACTTTGGATGCTCCCAAAAGCTAGAAGATAGTGAATCTTCAGGACTACATCTTTGTCAGAAGAGTCCATGAATTCTTTCCTTAAAACATTGATTCAAGCTGGCATTTGGAAGAACAAGATCCCCAAGCAGACGRACAGAACTAAGGAYGGCGTGCCAACCACAGTGAGGAAAACCGAGGTTGAACCAGAGTCRACTACAAGCCAAGATATTAGATTGGGTTTCCAGCCCGTTGTTTCGTTGGATGCAGAATTACTGAGGCAGCAGAGACGCTTCAGTTCTCCCCGGGTGCTCCTGAGTGAAAATACCCCCCTGGAGCCCCCTCCCTTGTATCTGATGGAGGAGCCTGTGATGTTGAACCGAACGTCTCGCCGGAAGAGGTATACTGAAGGGAAAACCCACCGTGGGGAATATTCTGTGTGTGACAGCGAGAGCCGATGGGTCACGGACAAAACGTCCGCTGTGGACATCCGAGGACATCAGGTGACTGTCCTGGGCGAGATCCGAATGGGCCCGTCTCCGGTCAAACAATATTTT
>MAP4050_HG_PtMurtinho_MS
TGAGAGTCTAACTGTCTCTTTTAGTCAATCAATTAAACTGATCTCCTAGTAAAAAAGCTAGAATATTTACATAAGACCAGAAGACCCTGCGAAGCTTAAACCAAACTATTAAATCACATAATAGCTACTTTCGGTTGGGGCGACCTTGGAAAAAAAAAGAACTTCCAAACAC-AATGATTTTAAT-CATATACT-AGGCCCACAAGCCATAA-ACCTATGACCCAGCTAAAGCTGATAATTGAACCAAGTTACTCCAGGGATAACAGCGCTATCTTCTTCAAGAGCCCATATCAAAAAGAAGGTTTACGACCTCGATGTTGGATCAACTGGCTTTTTCCTAGCAATTCACTATACAGCCAACATTAACCTAGCCTTTTCATCAATTATTCACATCACACGAGATGTTCCATACGGCTGAATTATACAAAATATACATGCAACCGGCGCATCACTATTCTTTATTTTCATCTACATTCACATCGCACGAGGACTATACTATGGGGCCTACCTAAATAAAATAGTCTGACTAACAGGAATTATCCTATTAACCACCCTTATAGCAACTGCCTTCTTCGGATATGTCTTACCATGAGGACAAATATCATTCTGAGCAGCAACAGTAATCACTAATCTCCTAAGCGCCGTACCATACTTTGGTATGGCGCTTACTACCTGACTCTGAGGGGGATTTTCAATTAACGACCCAACACTCACACGATTTTTTGCGCTCCACTTTATCCTCCCATTCATCATCATCTCTATATCCACCATCCACATCATACTACTCCATAACGAAGGCTCTAGCAACCCACTAGGAACAAACTCAGACATTGATAAAATCCCATTCCACCCTTACCACTCCTACAAAGATACTCTTATATTATGTATCTTAATTTCACTACTCTTTATTTCACTCTCATTTTTCCCAAATATTTTTAATGACAGGCAACTTACCATGGAGCTACAGTGGCTGTAAAACAAGTGAAGAGATGCAGTAAGAACCATTTGGCATCACGGCAAAGCTTCTGGGCAGAACTAAATGTAGCACGTCTTGACCATAACAATGTGGTACACATAGTAGCTGCTAGCACATGTACCCCTACTAGTCAGGATAGTTTGGGTACCATAATTATGGAATATGCAGGTAATTGCACTCTTCATCATGTTATCTATGGGACTGGTTATTTAACAGGAAACAGCGATGACCTTAAATGTGACCATGGGTTTTTGAGTACAGCTCAGGCTGTCCTTTACTCCTATGATATTGTGGCAGGGTTAATGTTTCTCCATTCTCAGTTCATTGTGCATCTGGATTTAAAACCTGCTAACATATTCATAACAGAACATAATGTTTGTAAGATTGGAGACTTTGGATGCTCCCAAAAGCTAGAAGATAGTGAATCTTCAGGACTACATCTTTGTCAGAAGAGTCCATGAATTCTTTCCTTAAAACATTGATTCAAGCTGGCATTTGGAAGAACAAGATCCCCAAGCAGACGGACAGAACTAAGGACGGCGTGCCAACCACAGTGAGGAAAACCGAGGTTGAACCAGAGTCAACTACAAGCCAAGATATTAGATTGGGTTTCCAGCCCGTTGTTTCGTTGGATGCAGAATTACTGAGGCAGCAGAGACGCTTCAGTTCTCCCCGGGTGCTCCTGAGTGAAAATACCCCCCTGGAGCCCCCTCCCTTGTATCTGATGGAGGAGCCTGTGATGTTGAACCGAACGTCTCGCCGGAAGAGGTATACTGAAGGGAAAACCCACCGTGGGGAATATTCTGTGTGTGACAGCGAGAGCCGATGGGTCACGGACAAAACGTCCGCTGTGGACATCCGAGGACATCAGGTGACTGTCCTGGGCGAGATCCGAATGGGCCCGTCTCCGGTCAAACAATATTTT
>MAPT3894_HG_PtMurtinho_MS
TGAGAGTCTAACTGTCTCTTTTAGTCAATCAATTAAACTGATCTCCTAGTAAAAAAGCTAGAATATTTACATAAGACCAGAAGACCCTGCGAAGCTTAAACCAAACTATTAAATCACATAATAGCTACTTTCGGTTGGGGCGACCTTGGAAAAAAAAAGAACTTCCAAACAC-AATGATTTTAAT-CATATACT-AGGCCCACAAGCCATAA-ACCTATGACCCAGCTAAAGCTGATAATTGAACCAAGTTACTCCAGGGATAACAGCGCTATCTTCTTCAAGAGCCCATATCAAAAAGAAGGTTTACGACCTCGATGTTGGATCAACTGGCTTTTTCCTAGCAATTCACTATACAGCCAACATTAACCTAGCCTTTTCATCAATTATTCACATCACACGAGATGTTCCATACGGCTGAATTATACAAAATATACATGCAACCGGCGCATCACTATTCTTTATTTTCATCTACATTCACATCGCACGAGGACTATACTATGGGGCCTACCTAAATAAAATAGTCTGACTAACAGGAATTATCCTATTAACCACCCTTATAGCAACTGCCTTCTTCGGATATGTCTTACCATGAGGACAAATATCATTCTGAGCAGCAACAGTAATCACTAATCTCCTAAGCGCCGTACCATACTTTGGTATGGCGCTTACTACCTGACTCTGAGGGGGATTTTCAATTAACGACCCAACACTCACACGATTTTTTGCGCTCCACTTTATCCTCCCATTCATCATCATCTCTATATCCACCATCCACATCATACTACTCCATAACGAAGGCTCTAGCAACCCACTAGGAACAAACTCAGACATTGATAAAATCCCATTCCACCCTTACCACTCCTACAAAGATACTCTTATATTATGTATCTTAATTTCACTACTCTTTATTTCACTCTCATTTTTCCCAAATATTTTTAATGACAGGCAACTTACCATGGAGCTACAGTGGCTGTAAAACAAGTGAAGAGATGCAGTAAGAACCATTTGGCATCACGGCAAAGCTTCTGGGCAGAACTAAATGTAGCACGTCTTGACCATAACAATGTGGTACACATAGTAGCTGCTAGCACATGTACCCCTACTAGTCAGGATAGTTTGGGTACCATAATTATGGAATATGCAGGTAATTGCACTCTTCATCATGTTATCTATGGGACTGGTTATTTAACAGGAAACAGCGATGACCTTAAATGTGACCATGGGTTTTTGAGTACAGCTCAGGCTGTCCTTTACTCCTATGATATTGTGGCAGGGTTAATGTTTCTCCATTCTCAGTTCATTGTGCATCTGGATTTAAAACCTGCTAACATATTCATAACAGAACATAATGTTTGTAAGATTGGAGACTTTGGATGCTCCCAAAAGCTAGAAGATAGTGAATCTTCAGGACTACATCTTTGTCAGAAGAGTCCATGAATTCTTTCCTTAAAACATTGATTCAAGCTGGCATTTGGAAGAACAAGATCCCCAAGCAGACGGACAGAACTAAGGACGGCGTGCCAACCACAGTGAGGAAAACCGAGGTTGAACCAGAGTCGACTACAAGCCAAGATATTAGATTGGGTTTCCAGCCCGTTGTTTCGTTGGATGCAGAATTACTGAGGCAGCAGAGACGCTTCAGTTCTCCCCGGGTGCTCCTGAGTGAAAATACCCCCCTGGAGCCCCCTCCCTTGTATCTGATGGAGGAGCCTGTGATGTTGAACCGAACGTCTCGCCGGAAGAGGTATACTGAAGGGAAAACCCACCGTGGGGAATATTCTGTGTGTGACAGCGAGAGCCGATGGGTCACGGACAAAACATCCGCTGTGGACATCCGAGGACATCAGGTGACTGTCCTGGGCGAGATCCGAATGGGCCCGTCTCCGGTCAAACAATATTTT
>AF2382_HG_Matoury_GUI
TGAGAGTCTAACTGTCTCTTTTAGTCAATCAATTAAACTGATCTCCTAGTAAAAAAGCTAGAATATTTACATAAGACCAGAAGACCCTGCGAAGCTTAAACCAAACTATTAAATCACATAATAGCTACTTTCGGTTGGGGCGACCTTGGAAAAAAAAAGAACTTCCAAACAC-AATGATCTTAAT-CATATACT-AGGCCCACAAGCCATAA-ACCTATGACCCAGCTAAAGCTGATAATTGAACCAAGTTACTCCAGGGATAACAGCGCTATCTTCTTCAAGAGCCCATATCAAAAAGAAGGTTTACGACCTCGATGTTGGATCAACTGGCTTTTTCCTAGCAATTCACTATACAGCCAACATTAACCTAGCCTTTTCATCAATTATTCACATCACACGAGATGTTCCATACGGCTGAATTATACAAAATATACATGCAACCGGCGCATCACTATTCTTTATTTTCATCTACATTCACATCGCACGAGGACTATACTATGGGGCCTACCTAAATAAAATAGTCTGACTAACAGGAATTATCCTATTAACCACCCTTATAGCAACTGCCTTCTTCGGATATGTCTTACCATGAGGACAAATATCATTCTGAGCAGCAACAGTAATCACTAATCTCCTAAGCGCCGTACCATACTTTGGTATGGCGCTTACTGCCTGACTCTGAGGGGGATTTTCAATTAACGACCCAACACTCACACGATTTTTTGCACTCCACTTTATCCTCCCATTCATCATCATCTCTATATCCACCATCCACATCATACTACTCCATAACGAAGGCTCTAGCAACCCACTAGGAACAAACTCAGACATTGATAAAATCCCATTCCACCCTTACCACTCCTACAAAGATACTCTTATATTATGTATCTTAATTTCACTACTCTTTATTTCACTCTCATTTTTCCCAAATATTTTTAATGACAGGCAACTTACCATGGAGCTACAGTGGCTGTAAAACAAGTGAAGAGATGCAGTAAGAACCATTTGGCATCACGGCAAAGCTTCTGGGCAGAACTAAATGTAGCACGTCTTGACCATAACAATGTGGTACACATAGTAGCTGCTAGCACATGTACCCCTACTAGTCAGGATAGTTTGGGTACCATAATTATGGAATATGCAGGTAACTGCACTCTTCATCATGTTATCTATGGGACTGGTTATTTAACAGGAAACAGCGATGACCTTAAATGTGACCATGGGTTTTTGAGTACAGCTCAGGCTGTCCTTTACTCCTATGATATTGTGGCAGGGTTAATGTTTCTCCATTCTCAGTTCATTGTGCATCTGGATTTAAAACCTGCTAACATATTCATAACAGAACATAATGTTTGTAAGATTGGAGACTTTGGATGCTCCCAAAAGCTAGAAGATAGTGAATCTTCAGGACTACATCTTTGTCAGAAGAGTCCATGAATTCTTTCCTTAAAACATTGATTCAAGCTGGCATTTGGAAAAACAAGATCCCCAAGCAGACGGACAGAACTAAGGACGGCGTGCCAACCACAGTGAGGAAAACCGAGGTTGAACCAGAGTCGACTACAAGCCAAGATATTAGATTGGGTTTCCAGCCCGTTGTTTCGTTGGATGCAGAATTACTGAGGCAGCAAAGACGCTTCAGTTCTCCCCGGGTGCTCCTGAGTGAAAATACCCCCCTGGAGCCCCCTCCCTTGTATCTGATGGAGGAGCCTGTGATGCTGAACCGAACGTCTCGCCGGAAGAGGTATACTGAAGGGAAAACCCACCGTGGGGAATATTCTGTGTGTGACAGCGAGAGCCGATGGGTGACGGACAAAACGTCCGCTGTGGACATCCGAGGACATCAGGTGACTGTCCTGGGCGAGATCCGAATGGGCCCGTCTCCGGTCAAACAATATTTT
>INPAHT5427_HG_RO_PVelho
TGAGAGTCTAACTGTCTCTTTTAGTCAATCAATTAAACTGATCTCCTAGTAAAAAAGCTAGAATATTTACATAAGACCAGAAGACCCTGCGAAGCTTAAACCAAACTATTAAATCACATAATAGCTACTTTCGGTTGGGGCGACCTTGGAAAAAAAAAGAACTTCCAAACAC-AATGATCTTAAT-CATATACT-AGGCCCACAAGCCATAA-ACCTATGACCCAGCTAAAGCTGATAATTGAACCAAGTTACTCCAGGGATAACAGCGCTATCTTCTTCAAGAGCCCATATCAAAAAGAAGGTTTACGACCTCGATGTTGGATCAACTGGCTTTTTCCTAGCAATTCACTATACAGCCAACATTAACCTAGCCTTTTCATCAATTATTCACATCACACGAGATGTTCCATACGGCTGAATTATACAAAATATACATGCAACCGGCGCATCACTATTCTTTATTTTCATCTACATTCACATCGCACGAGGACTATACTATGGGGCCTACCTAAATAAAATAGTCTGACTAACAGGAATTATCCTATTAACCACCCTTATAGCAACTGCCTTCTTCGGATATGTCTTACCATGAGGACAAATATCATTCTGAGCAGCAACAGTAATCACTAATCTCCTAAGCGCCGTACCATACTTTGGTATGGCGCTTACTACCTGACTCTGAGGGGGATTTTCAATTAACGACCCAACACTCACACGATTTTTTGCACTCCACTTTATCCTCCCATTCATCATCATCTCTATATCCACCATCCACATCATACTACTCCATAACGAAGGCTCTAGCAACCCACTAGGAACAAACTCAGACATTGATAAAATCCCATTCCACCCTTACCACTCCTACAAAGATACTCTTATATTATGTATCTTAATTTCACTACTCTTTATTTCACTCTCATTTTTCCCAAATATTTTTAATGACAGGCAACTTACCATGGAGCTACAGTGGCTGTAAAACAAGTGAAGAGATGCAGTAAGAACCATTTGGCATCACGGCAAAGCTTCTGGGCAGAACTAAATGTAGCACGTCTTGACCATAACAATGTGGTACACATAGTAGCTGCTAGCACATGTACCCCTACTAGTCAGGATAGTTTGGGTACCATAATTATGGAATATGCAGGTAATTGCACTCTTCATCATGTTATCTATGGGACTGGTTATTTAACAGGAAACAGCGATGACCTTAAATGTGACCATGGGTTTTTGAGTACAGCTCAGGCTGTCCTTTACTCCTATGATATTGTGGCAGGGTTAATGTTTCTCCATTCTCAGTTCATTGTGCATCTGGATTTAAAACCTGCTAACATATTCATAACAGAACATAATGTTTGTAAGATTGGAGACTTTGGATGCTCCCAAAAGCTAGAAGATAGTGAATCTTCAGGACTACATCTTTG------------------------------------------------------------------------------------------------------------------------------------------------------------------------------------------------------------------------------------------------------------------------------------------------------------------------------------------------------------------------------------------------------------------------------------------------------------------------------------------------
>MPEG21864_HG_PA_Melgaco
TGAGAGTCTAACTGTCTCTTTTAGTCAATCAATTAAACTGATCTCCTAGTAAAAAAGCTAGAATATTTACATAAGACCAGAAGACCCTGCGAAGCTTAAACCAAACTATTAAATCACATAATAGCTACTTTCGGTTGGGGCGACCTTGGAAAAAAAAAGAACTTCCAAACAC-AATGATCTTAAT-CATATACT-AGGCCCACAAGCCATAA-ACCTATGACCCAGCTAAAGCTGATAATTGAACCAAGTTACTCCAGGGATAACAGCGCTATCTTCTTCAAGAGCCCATATCAAAAAGAAGGTTTACGACCTCGATGTTGGATCAACTGGCTTTTTCCTAGCAATTCACTATACAGCCAACATTAACCTAGCCTTTTCATCAATTATTCACATCACACGAGATGTTCCATACGGCTGAATTATACAAAATATACATGCAACCGGCGCATCACTATTCTTTATTTTCATCTACATTCACATCGCACGAGGACTATACTATGGGGCCTACCTAAATAAAATAGTCTGACTAACAGGAATTATCCTATTAACCACCCTTATAGCAACTGCCTTCTTCGGATATGTCTTACCATGAGGACAAATATCATTCTGAGCAGCAACAGTAATCACTAATCTCCTAAGCGCCGTACCATACTTTGGTATGGCGCTTACTACCTGACTCTGAGGGGGATTTTCAATTAACGACCCAACACTCACACGATTTTTTGCACTCCACTTTATCCTCCCATTCATCATCATCTCTATATCCACCATCCACATCATACTACTCCATAACGAAGGCTCTAGCAACCCACTAGGAACAAACTCAGACATTGATAAAATCCCATTCCACCCTTACCACTCCTACAAAGATACTCTTATATTATGTATCTTAATTTCACTACTCTTTATTTCACTCTCATTTTTCCCAAATATTTTTAATGACAGGCAACTTACCATGGAGCTACAGTGGCTGTAAAACAAGTGAAGAGATGCAGTAAGAACCATTTGGCATCACGGCAAAGCTTCTGGGCAGAACTAAATGTAGCACGTCTTGACCATAACAATGTGGTACACATAGTAGCTGCTAGCACATGTACCCCTACTAGTCAGGATAGTTTGGGTACCATAATTATGGAATATGCAGGTAATTGCACTCTTCATCATGTTATCTATGGGACTGGTTATTTAACAGGAAACAGCGATGACCTTAAATGTGACCATGGGTTTTTGAGTACAGCTCAGGCTGTCCTTTACTCCTATGATATTGTGGCAGGGTTAATGTTTCTCCATTCTCAGTTCATTGTGCATCTGGATTTAAAACCTGCTAACATATTCATAACAGAACATAATGTTTGTAAGATTGGAGACTTTGGATGCTCCCAAAAGCTAGAAGATAGTGAATCTTCAGGACTACATCTTTGTCAGAAGAGTCCATGAATTCTTTCCTTAAAACATTGATTCAAGCTGGCATTTGGAAGAACAAGATCCCCAAGCAGACGGACAGAACTAAGGACGGCGTGCCAACCACAGTGAGGAAAACCGAGGTTGAACCAGAGTCAACTACAAGCCAAGATATTAGATTGGGTTTCCAGCCCGTTGTTTCGTTGGATGCAGAATTACTGAGGCAGCAGAGACGCTTCAGTTCTCCCCGGGTGCTCCTGAGTGAAAATACCCCCCTGGAGCCCCCTCCCTTGTATCTGATGGAGGAGCCTGTGATGTTGAACCGAACGTCTCGCCGGAAGAGGTATACTGAAGGGAAAACCCACCGTGGGGAATATTCTGTGTGTGACAGCGAGAGCCGATGGGTCACGGACAAAACGTCCGCTGTGGACATCCGAGGACATCAGGTGACTGTCCTGGGCGAGATCCGAATGGGCCCGTCTCCGGTCAAACAATATTTT
>MZUSP18572_HG_RO_Mutum
TGAGAGTCTAACTGTCTCTTTTAGTCAATCAATTAAACTGATCTCCTAGTAAAAAAGCTAGAATATTTACATAAGACCAGAAGACCCTGCGAAGCTTAAACCAAACTATTAAATCACATAATAGCTACTTTCGGTTGGGGCGACCTTGGAAAAAAAAAGAACTTCCAAACAC-AATGATCTTAAT-CATATACT-AGGCCCACAAGCCATAA-ACCTATGACCCAGCTAAAGCTGATAATTGAACCAAGTTACTCCAGGGATAACAGCGCTATCTTCTTCAAGAGCCCATATCAAAAAGAAGGTTTACGACCTCGATGTTGGATCAACTGGCTTTTTCCTAGCAATTCACTATACAGCCAACATTAACCTAGCCTTTTCATCAATTATTCACATCACACGAGATGTTCCATACGGCTGAATTATACAAAATATACATGCAACCGGCGCATCACTATTCTTTATTTTCATCTACATTCACATCGCACGAGGACTATACTATGGGGCCTACCTAAATAAAATAGTCTGACTAACAGGAATTATCCTATTAACCACCCTTATAGCAACTGCCTTCTTCGGATATGTCTTACCATGAGGACAAATATCATTCTGAGCAGCAACAGTAATCACTAATCTCCTAAGCGCCGTACCATACTTTGGTATGGCGCTTACTACCTGACTCTGAGGGGGATTTTCAATTAACGACCCAACACTCACACGATTTTTTGCACTCCACTTTATCCTCCCATTCATCATCATCTCTATATCCACCATCCACATCATACTACTCCATAACGAAGGCTCTAGCAACCCACTAGGAACAAACTCAGACATTGATAAAATCCCATTCCACCCTTACCACTCCTACAAAGATACTCTTATATTATGTATCTTAATTTCACTACTCTTTATTTCACTCTCATTTTTCCCAAATATTTTTAATGACAGGCAACTTACCATGGAGCTACAGTGGCTGTAAAACAAGTGAAGAGATGCAGTAAGAACCATTTGGCATCACGGCAAAGCTTCTGGGCAGAACTAAATGTAGCACGTCTTGACCATAACAATGTGGTACACATAGTAGCTGCTAGCACATGTACCCCTACTAGTCAGGATAGTTTGGGTACCATAATTATGGAATATGCAGGTAATTGCACTCTTCATCATGTTATCTATGGGACTGGTTATTTAACAGGAAACAGCGATGACCTTAAATGTGACCATGGGTTTTTGAGTACAGCTCAGGCTGTCCTTTACTCCTATGATATTGTGGCAGGGTTAATGTTTCTCCATTCTCAGTTCATTGTGCATCTGGATTTAAAACCTGCTAACATATTCATAACAGAACATAATGTTTGTAAGATTGGAGACTTTGGATGCTCCCAAAAGCTAGAAGATAGTGAATCTTCAGGACTACATCTTTGTCAGAAGAGTCCATGAATTCTTTCCTTAAAACATTGATTCAAGCTGGCATTTGGAAGAACAAGATCCCCAAGCAGACGGACAGAACTAAGGACGGCGTGCCAACCACAGTGAGGAAAACCGAGGTTGAACCAGAGTCGACTACAAGCCAAGATATTAGATTGGGTTTCCAGCCCGTTGTTTCGTTGGATGCAGAATTACTGAGGCAGCAGAGACGCTTCAGTTCTCCCCGGGTGCTCCTGAGTGAAAATACCCCCCTGGAGCCCCCTCCCTTGTATCTGATGGAGGAGCCTGTGATGTTGAACCGAACGTCTCGCCGGAAGAGGTATACTGAAGGGAAAACCCACCGTGGGGAATATTCTGTGTGTGACAGCGAGAGCCGATGGGTCACGGACAAAACATCCGCTGTGGACATCCGAGGACATCAGGTGACTGTCCTGGGCGAGATCCGAATGGGCCCGTCTCCGGTCAAACAATATTTT
>MZUSP18573_HG_RO_Abuna
TGAGAGTCTAACTGTCTCTTTTAGTCAATCAATTAAACTGATCTCCTAGTAAAAAAGCTAGAATATTTACATAAGACCAGAAGACCCTGCGAAGCTTAAACCAAACTATTAAATCACATAATAGCTACTTTCGGTTGGGGCGACCTTGGAAAAAAAAAGAACTTCCAAACAC-AATGATCTTAAT-CATATACT-AGGCCCACAAGCCATAA-ACCTATGACCCAGCTAAAGCTGATAATTGAACCAAGTTACTCCAGGGATAACAGCGCTATCTTCTTCAAGAGCCCATATCAAAAAGAAGGTTTACGACCTCGATGTTGGATCAACTGGCTTTTTCCTAGCAATTCACTATACAGCCAACATTAACCTAGCCTTTTCATCAATTATTCACATCACACGAGATGTTCCATACGGCTGAATTATACAAAATATACATGCAACCGGCGCATCACTATTCTTTATTTTCATCTACATTCACATCGCACGAGGACTATACTATGGGGCCTACCTAAATAAAATAGTCTGACTAACAGGAATTATCCTATTAACCACCCTTATAGCAACTGCCTTCTTCGGATATGTCTTACCATGAGGACAAATATCATTCTGAGCAGCAACAGTAATCACTAATCTCCTAAGCGCCGTACCATACTTTGGTATGGCGCTTACTACCTGACTCTGAGGGGGATTTTCAATTAACGACCCAACACTCACACGATTTTTTGCACTCCACTTTATCCTCCCATTCATCATCATCTCTATATCCACCATCCACATCATACTACTCCATAACGAAGGCTCTAGCAACCCACTAGGAACAAACTCAGACATTGATAAAATCCCATTCCACCCTTACCACTCCTACAAAGATACTCTTATATTATGTATCTTAATTTCACTACTCTTTATTTCACTCTCATTTTTCCCAAATATTTTTAATGACAGGCAACTTACCATGGAGCTACAGTGGCTGTAAAACAAGTGAAGAGATGCAGTAAGAACCATTTGGCATCACGGCAAAGCTTCTGGGCAGAACTAAATGTAGCACGTCTTGACCATAACAATGTGGTACACATAGTAGCTGCTAGCACATGTACCCCTACTAGTCAGGATAGTTTGGGTACCATAATTATGGAATATGCAGGTAATTGCACTCTTCATCATGTTATCTATGGGACTGGTTATTTAACAGGAAACAGCGATGACCTTAAATGTGACCATGGGTTTTTGAGTACAGCTCAGGCTGTCCTTTACTCCTATGATATTGTGGCAGGGTTAATGTTTCTCCATTCTCAGTTCATTGTGCATCTGGATTTAAAACCTGCTAACATATTCATAACAGAACATAATGTTTGTAAGATTGGAGACTTTGGATGCTCCCAAAAGCTAGAAGATAGTGAATCTTCAGGACTACATCTTTGTCAGAAGAGTCCATGAATTCTTTCCTTAAAACATTGATTCAAGCTGGCATTTGGAAGAACAAGATCCCCAAGCAGACGAACAGAACTAAGGATGGCGTGCCAACCACAGTGAGGAAAACCGAGGTTGAACCAGAGTCGACTACAAGCCAAGATATTAGATTGGGTTTCCAGCCCGTTGTTTCGTTGGATGCAGAATTACTGAGGCAGCAGAGACGCTTCAGTTCTCCCCGGGTGCTCCTGAGTGAAAATACCCCCCTGGAGCCCCCTCCCTTGTATCTGATGGAGGAGCCTGTGATGTTGAACCGAACGTCTCGCCGGAAGAGGTATACTGAAGGGAAAACCCACCGTGGGGAATATTCTGTGTGTGACAGCGAGAGCCGATGGGTCACGGACAAAACGTCCGCTGTGGACATCCGAGGACATCAGGTGACTGTCCTGGGCGAGATCCGAATGGGCCCGTCTCCGGTCAAACAATATTTT
>MZUSP19710_HG_RO_Abuna
TGAGAGTCTAACTGTCTCTTTTAGTCAATCAATTAAACTGATCTCCTAGTAAAAAAGCTAGAATATTTACATAAGACCAGAAGACCCTGCGAAGCTTAAACCAAACTATTAAATCACATAATAGCTACTTTCGGTTGGGGCGACCTTGGAAAAAAAAAGAACTTCCAAACAC-AATGATCTTAAT-CATATACT-AGGCCCACAAGCCATAA-ACCTATGACCCAGCTAAAGCTGATAATTGAACCAAGTTACTCCAGGGATAACAGCGCTATCTTCTTCAAGAGCCCATATCAAAAAGAAGGTTTACGACCTCGATGTTGGATCAACTGGCTTTTTCCTAGCAATTCACTATACAGCCAACATTAACCTAGCCTTTTCATCAATTATTCACATCACACGAGATGTTCCATACGGCTGAATTATACAAAATATACATGCAACCGGCGCATCACTATTCTTTATTTTCATCTACATTCACATCGCACGAGGACTATACTATGGGGCCTACCTAAATAAAATAGTCTGACTAACAGGAATTATCCTATTAACCACCCTTATAGCAACTGCCTTCTTCGGATATGTCTTACCATGAGGACAAATATCATTCTGAGCAGCAACAGTAATCACTAATCTCCTAAGCGCCGTACCATACTTTGGTATGGCGCTTACTACCTGACTCTGAGGGGGATTTTCAATTAACGACCCAACACTCACACGATTTTTTGCACTCCACTTTATCCTCCCATTCATCATCATCTCTATATCCACCATCCACATCATACTACTCCATAACGAAGGCTCTAGCAACCCACTAGGAACAAACTCAGACATTGATAAAATCCCATTCCACCCTTACCACTCCTACAAAGATACTCTTATATTATGTATCTTAATTTCACTACTCTTTATTTCACTCTCATTTTTCCCAAATATTTTTAATGACAGGCAACTTACCATGGAGCTACAGTGGCTGTAAAACAAGTGAAGAGATGCAGTAAGAACCATTTGGCATCACGGCAAAGCTTCTGGGCAGAACTAAATGTAGCACGTCTTGACCATAACAATGTGGTACACATAGTAGCTGCTAGCACATGTACCCCTACTAGTCAGGATAGTTTGGGTACCATAATTATGGAATATGCAGGTAATTGCACTCTTCATCATGTTATCTATGGGACTGGTTATTTAACAGGAAACAGCGATGACCTTAAATGTGACCATGGGTTTTTGAGTACAGCTCAGGCTGTCCTTTACTCCTATGATATTGTGGCAGGGTTAATGTTTCTCCATTCTCAGTTCATTGTGCATCTGGATTTAAAACCTGCTAACATATTCATAACAGAACATAATGTTTGTAAGATTGGAGACTTTGGATGCTCCCAAAAGCTAGAAGATAGTGAATCTTCAGGACTACATCTTTGTCAGAAGAGTCCATGAATTCTTTCCTTAAAACATTGATTCAAGCTGGCATTTGGAAGAACAAGATCCCCAAGCAGACGAACAGAACTAAGGATGGCGTGCCAACCACAGTGAGGAAAACCGAGGTTGAACCAGAGTCRACTACAAGCCAAGATATTAGATTGGGTTTCCAGCCCGTTGTTTCGTTGGATGCAGAATTACTGAGGCAGCAGAGACGCTTCAGTTCTCCCCGGGTGCTCCTGAGTGAAAATACCCCCCTGGAGCCCCCTCCCTTGTATCTGATGGAGGAGCCTGTGATGTTGAACCGAACGTCTCGCCGGAAGAGGTATACTGAAGGGAAAACCCACCGTGGGGAATATTCTGTGTGTGACAGCGAGAGCCGATGGGTCACGGACAAAACGTCCGCTGTGGACATCCGAGGACATCAGGTGACTGTCCTGGGCGAGATCCGAATGGGCCCGTCTCCGGTCAAACAATATTTT
>MZUSP20449_HG_RO_Abuna
TGAGAGTCTAACTGTCTCTTTTAGTCAATCAATTAAACTGATCTCCTAGTAAAAAAGCTAGAATATTTACATAAGACCAGAAGACCCTGCGAAGCTTAAACCAAACTATTAAATCACATAATAGCTACTTTCGGTTGGGGCGACCTTGGAAAAAAAAAGAACTTCCAAACAC-AATGATCTTAAT-CATATACT-AGGCCCACAAGCCATAA-ACCTATGACCCAGCTAAAGCTGATAATTGAACCAAGTTACTCCAGGGATAACAGCGCTATCTTCTTCAAGAGCCCATATCAAAAAGAAGGTTTACGACCTCGATGTTGGATCAACTGGCTTTTTCCTAGCAATTCACTATACAGCCAACATTAACCTAGCCTTTTCATCAATTATTCACATCACACGAGATGTTCCATACGGCTGAATTATACAAAATATACATGCAACCGGCGCATCACTATTCTTTATTTTCATCTACATTCACATCGCACGAGGACTATACTATGGGGCCTACCTAAATAAAATAGTCTGACTAACAGGAATTATCCTATTAACCACCCTTATAGCAACTGCCTTCTTCGGATATGTCTTACCATGAGGACAAATATCATTCTGAGCAGCAACAGTAATCACTAATCTCCTAAGCGCCGTACCATACTTTGGTATGGCGCTTACTACCTGACTCTGAGGGGGATTTTCAATTAACGACCCAACACTCACACGATTTTTTGCACTCCACTTTATCCTCCCATTCATCATCATCTCTATATCCACCATCCACATCATACTACTCCATAACGAAGGCTCTAGCAACCCACTAGGAACAAACTCAGACATTGATAAAATCCCATTCCACCCTTACCACTCCTACAAAGATACTCTTATATTATGTATCTTAATTTCACTACTCTTTATTTCACTCTCATTTTTCCCAAATATTTTTAATGACAGGCAACTTACCATGGAGCTACAGTGGCTGTAAAACAAGTGAAGAGATGCAGTAAGAACCATTTGGCATCACGGCAAAGCTTCTGGGCAGAACTAAATGTAGCACGTCTTGACCATAACAATGTGGTACACATAGTAGCTGCTAGCACATGTACCCCTACTAGTCAGGATAGTTTGGGTACCATAATTATGGAATATGCAGGTAATTGCACTCTTCATCATGTTATCTATGGGACTGGTTATTTAACAGGAAACAGCGATGACCTTAAATGTGACCATGGGTTTTTGAGTACAGCTCAGGCTGTCCTTTACTCCTATGATATTGTGGCAGGGTTAATGTTTCTCCATTCTCAGTTCATTGTGCATCTGGATTTAAAACCTGCTAACATATTCATAACAGAACATAATGTTTGTAAGATTGGAGACTTTGGATGCTCCCAAAAGCTAGAAGATAGTGAATCTTCAGGACTACATCTTTGTCAGAAGAGTCCATGAATTCTTTCCTTAAAACATTGATTCAAGCTGGCATTTGGAAGAACAAGATCCCCAAGCAGACGRACAGAACTAAGGAYGGCGTGCCAACCACAGTGAGGAAAACCGAGGTTGAACCAGAGTCGACTACAAGCCAAGATATTAGATTGGGTTTCCAGCCCGTTGTTTCGTTGGATGCAGAATTACTGAGGCAGCAGAGACGCTTCAGTTCTCCCCGGGTGCTCCTGAGTGAAAATACCCCCCTGGAGCCCCCTCCCTTGTATCTGATGGAGGAGCCTGTGATGTTGAACCGAACGTCTCGCCGGAAGAGGTATACTGAAGGGAAAACCCACCGTGGGGAATATTCTGTGTGTGACAGCGAGAGCCGATGGGTCACGGACAAAACGTCCGCTGTGGACATCCGAGGACATCAGGTGACTGTCCTGGGCGAGATCCGAATGGGCCCGTCTCCGGTCAAACAATATTTT
>INPAHT190_HG_Manaus_AM
TGAGAGTCTAACTGTCTCTTTTAGTCAATCAATTAAACTGATCTCCTAGTAAAAAAGCTAGAATATTTACATAAGACCAGAAGACCCTGCGAAGCTTAAACCAAACTATTAAATCACATAATAGCTACTTTCGGTTGGGGCGACCTTGGAAAAAAAAAGAACTTCCAAACAC-AATGATCTTAAT-CATATACT-AGGCCCACAAGCCATAA-ACCTATGACCCAGCTAAAGCTGATAATTGAACCAAGTTACTCCAGGGATAACAGCGCTATCTTCTTCAAGAGCCCATATCAAAAAGAAGGTTTACGACCTCGATGTTGGATCAACTGGCTTTTTCCTAGCAATTCACTATACAGCCAACATTAACCTAGCCTTTTCATCAATTATTCACATCACACGAGATGTTCCATACGGCTGAATTATACAAAATATACATGCAACCGGCGCATCACTATTCTTTATTTTCATCTACATTCACATCGCACGAGGACTATACTATGGGGCCTACCTAAATAAAATAGTCTGACTAACAGGAATTATCCTATTAACCACCCTTATAGCAACTGCCTTCTTCGGATATGTCTTACCATGAGGACAAATATCATTCTGAGCAGCAACAGTAATCACTAATCTCCTAAGCGCCGTACCATACTTTGGTATGGCGCTTACTGCCTGACTCTGAGGGGGATTTTCAATTAACGACCCAACACTCACACGATTTTTTGCACTCCACTTTATCCTCCCATTCATCATCATCTCTATATCCACCATCCACATCATACTACTCCATAACGAAGGCTCTAGCAACCCACTAGGAACAAACTCAGACATTGATAAAATCCCATTCCACCCTTACCACTCCTACAAAGATACTCTTATATTATGTATCTTAATTTCACTACTCTTTATTTCACTCTCATTTTTCCCAAATATTTTTAATGACAGGCAACTTACCATGGAGCTACAGTGGCTGTAAAACAAGTGAAGAGATGCAGTAAGAACCATTTGGCATCACGGCAAAGCTTCTGGGCAGAACTAAATGTAGCACGTCTTGACCATAACAATGTGGTACACATAGTAGCTGCTAGCACATGTACCCCTACTAGTCAGGATAGTTTGGGTACCATAATTATGGAATATGCAGGTAACTGCACTCTTCATCATGTTATCTATGGGACTGGTTATTTAACAGGAAACAGCGATGACCTTAAATGTGACCATGGGTTTTTGAGTACAGCTCAGGCTGTCCTTTACTCCTATGATATTGTGGCAGGGTTAATGTTTCTCCATTCTCAGTTCATTGTGCATCTGGATTTAAAACCTGCTAACATATTCATAACAGAACATAATGTTTGTAAGATTGGAGACTTTGGATGCTCCCAAAAGCTAGAAGATAGTGAATCTTCAGGACTACATCTTTGTCAGAAGAGTCCATGAATTCTTTCCTTAAAACATTGATTCAAGCTGGCATTTGGAAAAACAAGATCCCCAAGCAGACGGACAGAACTAAGGACGGCGTGCCAACCACAGTGAGGAAAACCGAGGTTGAACCAGAGTCGACTACAAGCCAAGATATTAGATTGGGTTTCCAGCCCGTTGTTTCGTTGGATGCAGAATTACTGAGGCAGCAAAGACGCTTCAGTTCTCCCCGGGTGCTCCTGAGTGAAAATACCCCCCTGGAGCCCCCTCCCTTGTATCTGATGGAGGAGCCTGTGATGCTGAACCGAACGTCTCGCCGGAAGAGGTATACTGAAGGGAAAACCCACCGTGGGGAATATTCTGTGTGTGACAGCGAGAGCCGATGGGTGACGGACAAAACGTCCGCTGTGGACATCCGAGGACATCAGGTGACTGTCCTGGGCGAGATCCGAATGGGCCCGTCTCCGGTCAAACAATATTTT
>INPAHT5513_HG_Careiro_AM
TGAGAGTCTAACTGTCTCTTTTAGTCAATCAATTAAACTGATCTCCTAGTAAAAAAGCTAGAATATTTACATAAGACCAGAAGACCCTGCGAAGCTTAAACCAAACTATTAAATCACATAATAGCTACTTTCGGTTGGGGCGACCTTGGAAAAAAAAAGAACTTCCAAACAC-AATGATCTTAAT-CATATACT-AGGCCCACAAGCCATAA-ACCTATGACCCAGCTAAAGCTGATAATTGAACCAAGTTACTCCAGGGATAACAGCGCTATCTTCTTCAAGAGCCCATATCAAAAAGAAGGTTTACGACCTCGATGTTGGATCAACTGGCTTTTTCCTAGCAATTCACTATACAGCCAACATTAACCTAGCCTTTTCATCAATTATTCACATCACACGAGATGTTCCATACGGCTGAATTATACAAAATATACATGCAACCGGCGCATCACTATTCTTTATTTTCATCTACATTCACATCGCACGAGGACTATACTATGGGGCCTACCTAAATAAAATAGTCTGACTAACAGGAATTATCCTATTAACCACCCTTATAGCAACTGCCTTCTTCGGATATGTCTTACCATGAGGACAAATATCATTCTGAGCAGCAACAGTAATCACTAATCTCCTAAGCGCCGTACCATACTTTGGTATGGCGCTTACTGCCTGACTCTGAGGGGGATTTTCAATTAACGACCCAACACTCACACGATTTTTTGCACTCCACTTTATCCTCCCATTCATCATCATCTCTATATCCACCATCCACATCATACTACTCCATAACGAAGGCTCTAGCAACCCACTAGGAACAAACTCAGACATTGATAAAATCCCATTCCACCCTTACCACTCCTACAAAGATACTCTTATATTATGTATCTTAATTTCACTACTCTTTATTTCACTCTCATTTTTCCCAAATATTTTTAATGACAGGCAACTTACCATGGAGCTACAGTGGCTGTAAAACAAGTGAAGAGATGCAGTAAGAACCATTTGGCATCACGGCAAAGCTTCTGGGCAGAACTAAATGTAGCACGTCTTGACCATAACAATGTGGTACACATAGTAGCTGCTAGCACATGTACCCCTACTAGTCAGGATAGTTTGGGTACCATAATTATGGAATATGCAGGTAATTGCACTCTTCATCATGTTATCTATGGGACTGGTTATTTAACAGGAAACAGCGATGACCTTAAATGTGACCATGGGTTTTTGAGTACAGCTCAGGCTGTCCTTTACTCCTATGATATTGTGGCAGGGTTAATGTTTCTCCATTCTCAGTTCATTGTGCATCTGGATTTAAAACCTGCTAACATATTCATAACAGAACATAATGTTTGTAAGATTGGAGACTTTGGATGCTCCCAAAAGCTAGAAGATAGTGAATCTTCAGGACTACATCTTTGTCAGAAGAGTCCATGAATTCTTTCCTTAAAACATTGATTCAAGCTGGCATTTGGAAGAACAAGATCCCCAAGCAGACGGACAGAACTAAGGAYGGCGTGCCAACCACAGTGAGGAAAACCGAGGTTGAACCAGAGTCGACTACAAGCCAAGATATTAGATTGGGTTTCCAGCCCGTTGTTTCGTTGGATGCAGAATTACTGAGGCAGCAGAGACGCTTCAGTTCTCCCCGGGTGCTCCTGAGTGAAAATACCCCCCTGGAGCCCCCTCCCTTGTATCTGATGGAGGAGCCTGTGATGTTGAACCGAACGTCTCGCCGGAAGAGGTATACTGAAGGGAAAACCCACCGTGGGGAATATTCTGTGTGTGACAGCGAGAGCCGATGGGTCACGGACAAAACGTCCGCTGTGGACATCCGAGGACATCAGGTGACTGTCCTGGGCGAGATCCGAATGGGCCCGTCTCCGGTCAAACAATATTTT
>MTR19444_HG_Manacapuru_AM
TGAGAGTCTAACTGTCTCTTTTAGTCAATCAATTAAACTGATCTCCTAGTAAAAAAGCTAGAATATTTACATAAGACCAGAAGACCCTGCGAAGCTTAAACCAAACTATTAAATCACATAATAGCTACTTTCGGTTGGGGCGACCTTGGAAAAAAAAAGAACTTCCAAACAC-AATGATCTTAAT-CATATACT-AGGCCCACAAGCCATAA-ACCTATGACCCAGCTAAAGCTGATAATTGAACCAAGTTACTCCAGGGATAACAGCGCTATCTTCTTCAAGAGCCCATATCAAAAAGAAGGTTTACGACCTCGATGTTGGATCAACTGGCTTTTTCCTAGCAATTCACTATACAGCCAACATTAACCTAGCCTTTTCATCAATTATTCACATCACACGAGATGTTCCATACGGCTGAATTATACAAAATATACATGCAACCGGCGCATCACTATTCTTTATTTTCATCTACATTCACATCGCACGAGGACTATACTATGGGGCCTACCTAAATAAAATAGTCTGACTAACAGGAATTATCCTATTAACCACCCTTATAGCAACTGCCTTCTTCGGATATGTCTTACCATGAGGACAAATATCATTCTGAGCAGCAACAGTAATCACTAATCTCCTAAGCGCCGTACCATACTTTGGTATGGCGCTTACTGCCTGACTCTGAGGGGGATTTTCAATTAACGACCCAACACTCACACGATTTTTTGCACTCCACTTTATCCTCCCATTCATCATCATCTCTATATCCACCATCCACATCATACTACTCCATAACGAAGGCTCTAGCAACCCACTAGGAACAAACTCAGACATTGATAAAATCCCATTCCACCCTTACCACTCCTACAAAGATACTCTTATATTATGTATCTTAATTTCACTACTCTTTATTTCACTCTCATTTTTCCCAAATATTTTTAATGACAGGCAACTTACCATGGAGCTACAGTGGCTGTAAAACAAGTGAAGAGATGCAGTAAGAACCATTTGGCATCACGGCAAAGCTTCTGGGCAGAACTAAATGTAGCACGTCTTGACCATAACAATGTGGTACACATAGTAGCTGCTAGCACATGTACCCCTACTAGTCAGGATAGTTTGGGTACCATAATTATGGAATATGCAGGTAATTGCACTCTTCATCATGTTATCTATGGGACTGGTTATTTAACAGGAAACAGCGATGACCTTAAATGTGACCATGGGTTTTTGAGTACAGCTCAGGCTGTCCTTTACTCCTATGATATTGTGGCAGGGTTAATGTTTCTCCATTCTCAGTTCATTGTGCATCTGGATTTAAAACCTGCTAACATATTCATAACAGAACATAATGTTTGTAAGATTGGAGACTTTGGATGCTCCCAAAAGCTAGAAGATAGTGAATCTTCAGGACTACATCTTTGTCAGAAGAGTCCATGAATTCTTTCCTTAAAACATTGATTCAAGCTGGCATTTGGAAGAACAAGATCCCCAAGCAGACGGACAGAACTAAGGATGGCGTGCCAACCACAGTGAGGAAAACCGAGGTTGAACCAGAGTCGACTACAAGCCAAGATATTAGATTGGGTTTCCAGCCCGTTGTTTCGTTGGATGCAGAATTACTGAGGCAGCAGAGACGCTTCAGTTCTCCCCGGGTGCTCCTGAGTGAAAATACCCCCCTGGAGCCCCCTCCCTTGTATCTGATGGAGGAGCCTGTGATGTTGAACCGAACGTCTCGCCGGAAGAGGTATACTGAAGGGAAAACCCACCGTGGGGAATATTCTGTGTGTGACAGCGAGAGCCGATGGGTCACGGACAAAACGTCCGCTGTGGACATCCGAGGACATCAGGTGACTGTCCTGGGCGAGATCCGAATGGGCCCGTCTCCGGTCAAACAATATTTT
>CTMZ16036_HM_Carolina
TGAGAGTCTAACTGTCTCTTTTAGTCAATCAATTAAACTGATCTCCTAGTAAAAAAGCTAGGATATTTACATAAGACCAGAAGACCCTGCGAAGCTTAAACCAAACTATTAAATCACATAATAACTACTTTCGGTTGGGGCGACCTTGGAAAAAAAAAGAACTTCCAAACAC-AATGATTTTAAT-CATATACTAAGGCCCACAAGCCATAA-ACCTATGACCCAGCTAAAGCTGATAATTGAACCAAGTTACTCCAGGGATAACAGCGCTATCTTCTTCAAGAGCCCATATCAAAAAGAAGGTTTACGACCTCGATGTTGGATCAACCGGCTTTTTTCTAGCAATTCACTATACAGCCAACATTAACCTAGCCTTTTCATCAATTATTCATATCACACGAGATGTTCCATACGGCTGAATTATACAAAATATACATGCAACCGGCGCATCACTATTCTTTATTTTCATTTACATTCACATCGCACGAGGACTATACTATGGGGCCTACCTAAATAAAATAGTCTGACTAACAGGAATTATCCTATTAACCACCCTTATAGCAACTGCCTTCTTCGGATATGTCTTACCATGAGGACAAATGTCATTCTGAGCAGCAACAGTAATCACTAATCTCTTAAGCGCCGTACCATACTTTGGTATGGCGCTTACTACCTGACTCTGAGGGGGATTTTCAATTAACGACCCAACACTCACACGATTTTTTGCACTCCACTTTATCCTTCCATTCATCATCATCTCTATATCCTCCATCCACATTATGCTACTTCATAACGAAGGCTCCAGTAACCCACTAGGAACAAACTCAGACATTGATAAAATCCCATTCCACCCTTACCACTCCTACAAAGATACTCTTATATTATGTATCTTAATTTCACTACTCTTTATTTCACTCTCATTTTTCCCAAATATTTTTAATGAC----------------------------------------------------------------------------------------------------------------------------------------------------------------------------------------------------------------------------------------------------------------------------------------------------------------------------------------------------------------------------------------------------------------------------------------------------------------------------------------------TCAGAAGAGTCCATGAATTCTTTCCTTAAAACATTGATTCAAGCTGGCATTTGGAAGAACAAGATCCCCAAGCAGACGGACAGAACTAAGGACGGCGTGCCAACCACAGTGAGGAAAACCGAGGTTGAACCAGAGTCGACTACAAGCCAAGATATTAAATTGGGTTTCCAGCCCGTTGTTTCGTTGGATGCAGAATTACTGAGGCAGCAGAGACGCTTCAGTTCTCCCCGGGTGCTCCTGAGTGAAAATACCCCCCTGGAGCCCCCTCCCTTGTATCTGATGGAGGAGCCTGTGATGTTGAACCGAACGTCTCGCCGGAAGAGGTATACTGAAGGGAAAACCCACCGTGGGGAATATTCTGTGTGTGACAGCGAGAGCCGATGGGTCACGGACAAAACGTCCGCTGTGGACATCCGAGGACATCAGGTGACTGTCCTGGGCGAGATCCGAATGGGCCCGTCTCCGGTCAAACAATATTTT
>CTMZ16037_HM_Carolina_MA
TGAGAGTCTAACTGTCTCTTTTAGTCAATCAATTAAACTGATCTCCTAGTAAAAAAGCTAGGATATTTACATAAGACCAGAAGACCCTGCGAAGCTTAAACCAAACTATTAAATCACATAATAACTACTTTCGGTTGGGGCGACCTTGGAAAAAAAAAGAACTTCCAAACAC-AATGATTTTAAT-CATATACTAAGGCCCACAAGCCATAA-ACCTATGACCCAGCTAAAGCTGATAATTGAACCAAGTTACTCCAGGGATAACAGCGCTATCTTCTTCAAGAGCCCATATCAAAAAGAAGGTTTACGACCTCGATGTTGGATCAACCGGCTTTTTTCTAGCAATTCACTATACAGCCAACATTAACCTAGCCTTTTCATCAATTATTCATATCACACGAGATGTTCCATACGGCTGAATTATACAAAATATACATGCAACCGGCGCATCACTATTCTTTATTTTCATTTACATTCACATCGCACGAGGACTATACTATGGGGCCTACCTAAATAAAATAGTCTGACTAACAGGAATTATCCTATTAACCACCCTTATAGCAACTGCCTTCTTCGGATATGTCTTACCATGAGGACAAATGTCATTCTGAGCAGCAACAGTAATCACTAATCTCTTAAGCGCCGTACCATACTTTGGTATGGCGCTTACTACCTGACTCTGAGGGGGATTTTCAATTAACGACCCAACACTCACACGATTTTTTGCACTCCACTTTATCCTTCCATTCATCATCATCTCTATATCCTCCATCCACATTATGCTACTTCATAACGAAGGCTCCAGTAACCCACTAGGAACAAACTCAGACATTGATAAAATCCCATTCCACCCTTACCACTCCTACAAAGATACTCTTATATTATGTATCTTAATTTCACTACTCTTTATTTCACTCTCATTTTTCCCAAATATTTTTAATGACAGGCAACTTACCATGGAGCTACAGTGGCTGTAAAACAAGTGAAGAGATGCAGTAAGAACCATTTGGCATCACGGCAAAGCTTCTGGGCAGAACTAAATGTAGCACGTCTTGACCATAACAATGTGGTACACATAGTAGCTGCTAGCACATGTACCCCTACTAGTCAGGATAGTTTGGGTACCATAATTATGGAATATGCAGGTAATTGCACTCTTCATCATGTTATCTATGGGACTGGTTATTTAACAGGAAACAGCGATGACCTTAAATGTGACCATGGGTTTTTGAGTACAGCTCAGGCTGTCCTTTACTCCTATGATATTGTGGCAGGGTTAATGTTTCTCCATTCTCAGTTCATTGTGCATCTGGATTTAAAACCTGCTAACATATTCATAACAGAACATAATGTTTGTAAGATTGGAGACTTTGGATGCTCCCAAAAGCTAGAAGATAGTGAATCTTCAGGACTACATCTTTGTCAGAAGAGTCCATGAATTCTTTCCTTAAAACATTGATTCAAGCTGGCATTTGGAAGAACAAGATCCCCAAGCAGACGGACAGAACTAAGGACGGCGTGCCAACCACAGTGAGGAAAACCGAGGTTGAACCAGAGTCGACTACAAGCCAAGATATTAAATTGGGTTTCCAGCCCGTTGTTTCGTTGGATGCAGAATTACTGAGGCAGCAGAGACGCTTCAGTTCTCCCCGGGTGCTCCTGAGTGAAAATACCCCCCTGGAGCCCCCTCCCTTGTATCTGATGGAGGAGCCTGTGATGTTGAACCGAACGTCTCGCCGGAAGAGGTATACTGAAGGGAAAACCCACCGTGGGGAATATTCTGTGTGTGACAGCGAGAGCCGATGGGTCACGGACAAAACGTCCGCTGTGGACATCCGAGGACATCAGGTGACTGTCCTGGGCGAGATCCGAATGGGCCCGTCTCCGGTCAAACAATATTT-
>CTMZ16038_HM_Carolina_MA
TGAGAGTCTAACTGTCTCTTTTAGTCAATCAATTAAACTGATCTCCTAGTAAAAAAGCTAGGATATTTACATAAGACCAGAAGACCCTGCGAAGCTTAAACCAAACTATTAAATCACATAATAACTACTTTCGGTTGGGGCGACCTTGGAAAAAAAAAGAACTTCCAAACAC-AATGATTTTAAT-CATATACTAAGGCCCACAAGCCATAA-ACCTATGACCCAGCTAAAGCTGATAATTGAACCAAGTTACTCCAGGGATAACAGCGCTATCTTCTTCAAGAGCCCATATCAAAAAGAAGGTTTACGACCTCGATGTTGGATCAACCGGCTTTTTTCTAGCAATTCACTATACAGCCAACATTAACCTAGCCTTTTCATCAATTATTCATATCACACGAGATGTTCCATACGGCTGAATTATACAAAATATACATGCAACCGGCGCATCACTATTCTTTATTTTCATTTACATTCACATCGCACGAGGACTATACTATGGGGCCTACCTAAATAAAATAGTCTGACTAACAGGAATTATCCTATTAACCACCCTTATAGCAACTGCCTTCTTCGGATATGTCTTACCATGAGGACAAATGTCATTCTGAGCAGCAACAGTAATCACTAATCTCTTAAGCGCCGTACCATACTTTGGTATGGCGCTTACTACCTGACTCTGAGGGGGATTTTCAATTAACGACCCAACACTCACACGATTTTTTGCACTCCACTTTATCCTTCCATTCATCATCATCTCTATATCCTCCATCCACATTATGCTACTTCATAACGAAGGCTCCAGTAACCCACTAGGAACAAACTCAGACATTGATAAAATCCCATTCCACCCTTACCACTCCTACAAAGATACTCTTATATTATGTATCTTAATTTCACTACTCTTTATTTCACTCTCATTTTTCCCAAATATTTTTAATGAC----------------------------------------------------------------------------------------------------------------------------------------------------------------------------------------------------------------------------------------------------------------------------------------------------------------------------------------------------------------------------------------------------------------------------------------------------------------------------------------------TCAGAAGAGTCCATGAATTCTTTCCTTAAAACATTGATTCAAGCTGGCATTTGGAAGAACAAGATCCCCAAGCAGACGGACAGAACTAAGGACGGCGTGCCAACCACAGTGAGGAAAACCGAGGTTGAACCAGAGTCGACTACAAGCCAAGATATTAAATTGGGTTTCCAGCCCGTTGTTTCGTTGGATGCAGAATTACTGAGGCAGCAGAGACGCTTCAGTTCTCCCCGGGTGCTCCTGAGTGAAAATACCCCCCTGGAGCCCCCTCCCTTGTATCTGATGGAGGAGCCTGTGATGTTGAACCGAACGTCTCGCCGGAAGAGGTATACTGAAGGGAAAACCCACCGTGGGGAATATTCTGTGTGTGACAGCGAGAGCCGATGGGTCACGGACAAAACGTCCGCTGTGGACATCCGAGGACATCAGGTGACTGTCCTGGGCGAGATCCGAATGGGCCCGTCTCCGGTCAAACAATATTTT
>MAP3568_HM_Palmas_TO
TGAGAGTCTAACTGTCTCTTTTAGTCAATCAATTAAACTGATCTCCTAGTAAAAAAGCTAGGATATTTACATAAGACCAGAAGACCCTGCGAAGCTTAAACCAAACTATTAAATCACATAATAACTACTTTCGGTTGGGGCGACCTTGGAAAAAAAAAGAACTTCCAAACAC-AATGATTTTAAT-CATATACTAAGGCCCACAAGCCATAA-ACCTATGACCCAGCTAAAGCTGATAATTGAACCAAGTTACTCCAGGGATAACAGCGCTATCTTCTTCAAGAGCCCATATCAAAAAGAAGGTTTACGACCTCGATGTTGGATCAACCGGCTTTTTTCTAGCAATTCACTATACAGCCAACATTAACCTAGCCTTTTCATCAATTATTCATATCACACGAGATGTTCCATACGGCTGAATTATACAAAATATACATGCAACCGGCGCATCACTATTCTTTATTTTCATTTACATTCACATCGCACGAGGACTATACTATGGGGCCTACCTAAATAAAATAGTCTGACTAACAGGAATTATCCTATTAACCACCCTTATAGCAACTGCCTTCTTCGGATATGTCTTACCATGAGGACAAATGTCATTCTGAGCAGCAACAGTAATCACTAATCTCTTAAGCGCCGTACCATACTTTGGTATGGCGCTTACTACCTGACTCTGAGGGGGATTTTCAATTAACGACCCAACACTCACACGATTTTTTGCACTCCACTTTATCCTTCCATTCATCATCATCTCTATATCCTCCATCCACATTATGCTACTTCATAACGAAGGCTCCAGTAACCCACTAGGAACAAACTCAGACATTGATAAAATCCCATTCCACCCTTACCACTCCTACAAAGATACTCTTATATTATGTATCTTAATTTCACTACTCTTTATTTCACTCTCATTTTTCCCAAATATTTTTAATGACAGGCAACTTACCATGGAGCTACAGTGGCTGTAAAACAAGTGAAGAGATGCAGTAAGAACCATTTGGCATCACGGCAAAGCTTCTGGGCAGAACTAAATGTAGCACGTCTTGACCATAACAATGTGGTACACATAGTAGCTGCTAGCACATGTACCCCTACTAGTCAGGATAGTTTGGGTACCATAATTATGGAATATGCAGGTAATTGCACTCTTCATCATGTTATCTATGGGACTGGTTATTTAACAGGAAACAGCGATGACCTTAAATGTGACCATGGGTTTTTGAGTACAGCTCAGGCTGTCCTTTACTCCTATGATATTGTGGCAGGGTTAATGTTTCTCCATTCTCAGTTCATTGTGCATCTGGATTTAAAACCTGCTAACATATTCATAACAGAACATAATGTTTGTAAGATTGGAGACTTTGGATGCTCCCAAAAGCTAGAAGATAGTGAATCTTCAGGACTACATCTTTGTCAGAAGAGTCCATGAATTCTTTCCTTAAAACATTGATTCAAGCTGGCATTTGGAAGAACAAGATCCCCAAGCAGACGGACAGAACTAAGGACGGCGTGCCAACCACAGTGAGGAAAACCGAGGTTGAACCAGAGTCAACTACAAGCCAAGATATTAGATTGGGTTTCCAGCCCGTTGTTTCGTTGGATGCAGAATTACTGAGGCAGCAGAGACGCTTCAGTTCTCCCCGGGTGCTCCTGAGTGAAAATACCCCCCTGGAGCCCCCTCCCTTGTATCTGATGGAGGAGCCTGTGATGTTGAACCGAACGTCTCGCCGGAAGAGGTATACTGAAGGGAAAACCCACCGTGGGGAATATTCTGTGTGTGACAGCGAGAGCCGATGGGTCACGGACAAAACGTCCGCTGTGGACATCCGAGGACATCAGGTGACTGTCCTGGGCGAGATCCGAATGGGCCCGTCTCCGGTCAAACAATATTTT
>AAGARDA8745_HG_RN_Nisia
TGAGAGTCTAACTGTCTCTTTTAGTCAATCAATTAAACTGATCTCCTAGTAAAAAAGCTAGAATATTTACATAAGACCAGAAGACCCTGCGAAGCTTAAACCAAACTATTAAATCATATAATAACTACTTTCGGTTGGGGCGACCTTGGAAAAAAAAAGAACTTCCAAACAC-AATGATTTTAAT-CATATACT-AGGCCCACAAGCCATAA-AC---TGACCCAGCTAAAGCTGATAATTGAACCAAGTTACTCCAGGGATAACAGCGCTATCTTCTTCAAGAGCCCATATCAAAAAGAAGGTTTACGACCTCGATGTTGGATCAACTGGCTTTTTCCTAGCAATTCACTATACAGCCAACATTAACCTAGCCTTTTCATCAATTATTCACATCACACGAGATGTTCCATACGGCTGAATTATACAAAATATACATGCAACCGGCGCATCACTATTCTTTATTTTTATCTACATTCACATCGCACGAGGACTATACTATGGGGCCTACCTAAATAAAATAGTCTGAATAACAGGAATTATCCTGTTAACCACCCTTATAGCAACTGCCTTCTTCGGATATGTCTTACCATGAGGACAAATATCATTCTGAGCAGCAACAGTAATCACTAATCTCTTAAGCGCCGTACCATACTTTGGTATGGCGCTTACTACCTGACTTTGAGGGGGATTTTCAATTAACGACCCAACACTCACACGATTTTTTGCACTCCACTTTATCCTCCCATTCATCATCATCTCTATATCCTCCATCCACATCATACTACTCCATAACGAAGGCTCTAGCAACCCACTAGGAACAAACTCAGACATTGACAAAATCCCATTCCACCCTTACCACTCCTACAAAGATACTCTTATATTATGTATCTTAATTTCACTACTCTTTATTTCACTCTCATTTTTCCCAAATATTTTTAATGACAGGCAACTTACCATGGAGCTACAGTGGCTGTAAAACAAGTGAAGAGATGCAGTAAGAACCATTTGGCATCACGGCAAAGCTTCTGGGCAGAACTAAATGTAGCACGTCTTGACCATAACAATGTGGTACACATAGTAGCTGCTAGCACATGTACCCCTACTAGTCAGGATAGTTTGGGTACCATAATTATGGAATATGCAGGTAATTGCACTCTTCATCATGTTATCTATGGGACTGGTTATTTAACAGGAAACAGCGATGACCTTAAATGTGACCATGGGTTTTTGAGTACAGCTCAGGCTGTCCTTTACTCCTATGATATTGTGGCAGGGTTAATGTTTCTCCATTCTCAGTTCATTGTGCATCTGGATTTAAAACCTGCTAACATATTCATAACAGAACATAATGTTTGTAAGATTGGAGACTTTGGATGCTCCCAAAAGCTAGAAGATAGTGAATCTTCAGGACTACATCTTTGTCAGAAGAGTCCATGAATTCTTTCCTTAAAACATTGATTCAAGCTGGCATTTGGAAGAACAAGATCCCCAAGCAGACGAACAGAACTAAGGATGGCGTGCCAACCACAGTGAGGAAAACCGAGGTTGAACCAGAGTCGACTACAAGCCAAGATATTAGATTGGGTTTCCAGCCCGTTGTTTCGTTGGATGCAGAATTACTGAGGCAGCAGAGACGCTTCAGTTCTCCCCGGGTGCTCCTGAGTGAAAATACCCCCCTGGAGCCCCCTCCCTTGTATCTGATGGAGGAGCCTGTGATGTTGAACCGAACGTCTCGCCGGAAGAGGTATACTGAAGGGAAAACCCACCGTGGGGAATATTCTGTGTGTGACAGCGAGAGCCGATGGGTCACGGACAAAACGTCCGCTGTGGACATCCGAGGACATCAGGTGACTGTCCTGGGCGAGATCCGAATGGGCCCGTCTCCGGTCAAACAATATTTT
>AAGARDA12357_HG_RN_Canguaretama
TGAGAGTCTAACTGTCTCTTTTAGTCAATCAATTAAACTGATCTCCTAGTAAAAAAGCTAGAATATTTACATAAGACCAGAAGACCCTGCGAAGCTTAAACCAAACTATTAAATCATATAATAACTACTTTCGGTTGGGGCGACCTTGGAAAAAAAAAGAACTTCCAAACAC-AATGATTTTAAT-CATATACT-AGGCCCACAAGCCATAA-AC---TGACCCAGCTAAAGCTGATAATTGAACCAAGTTACTCCAGGGATAACAGCGCTATCTTCTTCAAGAGCCCATATCAAAAAGAAGGTTTACGACCTCGATGTTGGATCAACTGGCTTTTTCCTAGCAATTCACTATACAGCCAACATTAACCTAGCCTTTTCATCAATTATTCACATCACACGAGATGTTCCATACGGCTGAATTATACAAAATATACATGCAACCGGCGCATCACTATTCTTTATTTTTATCTACATTCACATCGCACGAGGACTATACTATGGGGCCTACCTAAATAAAATAGTCTGAATAACAGGAATTATCCTGTTAACCACCCTTATAGCAACTGCCTTCTTCGGATATGTCTTACCATGAGGACAAATATCATTCTGAGCAGCAACAGTAATCACTAATCTCTTAAGCGCCGTACCATACTTTGGTATGGCGCTTACTACCTGACTTTGAGGGGGATTTTCAATTAACGACCCAACACTCACACGATTTTTTGCACTCCACTTTATCCTCCCATTCATCATCATCTCTATATCCTCCATCCACATCATACTACTCCATAACGAAGGCTCTAGCAACCCACTAGGAACAAACTCAGACATTGACAAAATCCCATTCCACCCTTACCACTCCTACAAAGATACTCTTATATTATGTATCTTAATTTCACTACTCTTTATTTCACTCTCATTTTTCCCAAATATTTTTAATGAC----------------------------------------------------------------------------------------------------------------------------------------------------------------------------------------------------------------------------------------------------------------------------------------------------------------------------------------------------------------------------------------------------------------------------------------------------------------------------------------------------------------------------------------------------------------------------------------------------------------------------------------------------------------------------------------------------------------------------------------------------------------------------------------------------------------------------------------------------------------------------------------------------------------------------------------------------------------------------------------------
>CHUNB40618_HB_Mateiros_TO
--------------------------------------------------------------------------------------------------------------------------------------------------------------------------------------------------------------------------------------------------------------------------------------------------------------------------------------ACCGGATTTTTCCTAGCAATCCACTATACAGCTAATATTAACCTAGCTTTCTCATCAATTATTCATATCACACGAGACGTTCCATACGGCTGAATCATACAAAATATACATGCAACCGGCGCATCCCTATTCTTTATTTTCATTTACATTCACATCGCACGTGGGCTATACTACGGAGCCTATTTAAACAAAATAGTCTGATTAACAGGAACCATTCTACTAACCACCCTTATAGCAACTGCCTTCTTCGGATATGTCTTACCATGAGGACAGATGTCATTCTGAGCAGCGACAGTAATCACTAACCTCCTAAGTGCTGTACCCTATTTAGGTACAATCCTTACTACCTGACTCTGAGGGGGTTTCTCAATTAACGACCCAACACTTACACGATTTTTCGCACTCCACTTTATCCTTCCATTTATTATCATCTCTATATCCTTCATCCACATTATATCACTACATAACGAAGGCTCTAGCAACCCCCTAGGAACAAACTCAGACATTGACAAGATTCCGTTTCACCCCTATCACTCCTATAAGGATACCCTGATATTATGCATCTTAATTTCTCTACTTTTTATTACACTCTCATTTTACCCAAATATTTTTAATGACAGGCAACTTACCATGGAGCTACAGTGGCTGTAAAACAAGTGAAGAGATGCAGTAAGAACCATTTGGCATCACGGCAAAGCTTCTGGGCAGAACTAAATGTAGCACGTCTTGACCATAACAATGTGGTACACATAGTAGCTGCTAGCACATGTACCCCTACTAGTCAGGATAGTTTGGGTACCATAATTATGGAATATGCAGGTAACTGCACTCTTCATCATGTTATCTATGGGACTGGTTATTTAACAGGAAACAGCGATGACCTTAAATGTGACCATGGGTTTTTGAGTACAGCTCAGGCTGTCCTTTACTCCTATGATATTGTGGCAGGGTTAATGTTTCTCCATTCTCAGTTCATTGTGCATCTGGATTTAAAACCTGCTAACATATTCATAACAGAACATAATGTTTGTAAGATTGGAGACTTTGGATGCTCCCAAAAGCTAGAAGATAGTGAATCTTCAGGACTACATCTTTGTCAGAAGAGTCCATGAATTCTTTCCTTAAAACATTGATTCAAGCTGGCATTTGGAAAAACAAGATCCCCAAGCAGACGGACAGAACTAAGGACGGCGTGCCAACCACAGTGAGGAAAACCGAGGTTGAACCAGAGTCGACTACAAGCCAAGATATTAGATTGGGTTTCCAGCCCGTTGTTTCGTTGGATGCAGAATTACTGAGGCAGCAAAGACGCTTCAGTTCTCCCCGGGTGCTCCTGAGTGAAAATACCCCCCTGGAGCCCCCTCCCTTGTATCTGATGGAGGAGCCTGTGATGCTGAACCGAACGTCTCGCCGGAAGAGGTATACTGAAGGGAAAACCCACCGTGGGGAATATTCTGTGTGTGACAGCGAGAGCCGATGGGTGACGGACAAAACGTCCGCTGTGGACATCCGAGGACATCAGGTGACTGTCCTGGGCGAGATCCGAATGGGCCCGTCTCCGGTCAAACAATATTTT
>IBSP65144_HM_Lajeado_TO
--------------------------------------------------------------------------------------------------------------------------------------------------------------------------------------------------------------------------------------------------------------------------------------------------------------------------------------ACCGGCTTTTTCCTAGCAATTCACTATACAGCCAACATTAACCTAGCCTTTTCATCAATTATTCACATCACACGAGATGTTCCATACGGCTGAATTATACAAAATATACATGCAACCGGCGCATCACTATTCTTTATTTTCATCTACATTCACATCGCACGAGGACTATACTATGGGGCCTACCTAAATAAAATAGTCTGACTAACAGGAATTATCCTATTAACCACCCTTATAGCAACTGCCTTCTTCGGATATGTCTTACCATGAGGACAAATATCATTCTGAGCAGCAACAGTAATCACTAATCTCCTAAGCGCCGTACCATACTTTGGTATGGCGCTTACTACCTGACTCTGAGGGGGATTTTCAATTAACGACCCAACACTCACACGATTTTTTGCGCTCCACTTTATCCTCCCATTCATCATCATCTCTATATCCACCATCCACATCATACTACTCCATAACGAAGGCTCTAGCAACCCACTAGGAACAAACTCAGACATTGATAAAATCCCATTCCACCCTTACCACTCCTACAAAGATACTCTTATATTATGTATCTTAATTTCACTACTCTTTATTTCACTCTCATTTTTCCCAAATATTTTTAATGACAGGCAACTTACCATGGAGCTACAGTGGCTGTAAAACAAGTGAAGAGATGCAGTAAGAACCATTTGGCATCACGGCAAAGCTTCTGGGCAGAACTAAATGTAGCACGTCTTGACCATAACAATGTGGTACACATAGTAGCTGCTAGCACATGTACCCCTACTAGTCAGGATAGTTTGGGTACCATAATTATGGAATATGCAGGTAATTGCACTCTTCATCATGTTATCTATGGGACTGGTTATTTAACAGGAAACAGCGATGACCTTAAATGTGACCATGGGTTTTTGAGTACAGCTCAGGCTGTCCTTTACTCCTATGATATTGTGGCAGGGTTAATGTTTCTCCATTCTCAGTTCATTGTGCATCTGGATTTAAAACCTGCTAACATATTCATAACAGAACATAATGTTTGTAAGATTGGAGACTTTGGATGCTCCCAAAAGCTAGAAGATAGTGAATCTTCAGGACTACATCTTTGTCAGAAGAGTCCATGAATTCTTTCCTTAAAACATTGATTCAAGCTGGCATTTGGAAAAACAAGATCCCCAAGCAGACGGACAGAACTAAGGACGGCGTGCCAACCACAGTGAGGAAAACCGAGGTTGAACCAGAGTCGACTACAAGCCAAGATATTAGATTGGGTTTCCAGCCCGTTGTTTCGTTGGATGCAGAATTACTGAGGCAGCAAAGACGCTTCAGTTCTCCCCGGGTGCTCCTGAGTGAAAATACCCCCCTGGAGCCCCCTCCCTTGTATCTGATGGAGGAGCCTGTGATGCTGAACCGAACGTCTCGCCGGAAGAGGTATACTGAAGGGAAAACCCACCGTGGGGAATATTCTGTGTGTGACAGCGAGAGCCGATGGGTGACGGACAAAACGTCCGCTGTGGACATCCGAGGACATCAGGTGACTGTCCTGGGCGAGATCCGAATGGGCCCGTCTCCGGTCAAACAATATTTT
>UFMS2393_HG_MG_Fronteira
--------------------------------------------------------------------------------------------------------------------------------------------------------------------------------------------------------------------------------------------------------------------------------------------------------------------------------------------------------------------------------------------------------------------------------------------------------------------------------------------------------------------------------------------------------------------------------------------------------------------------------------------------------------------------------------------------------------------------------------------------------------------------------------------------------------------------------------------------------------------------------------------------------------------------------------------------------------------------------AGGCAACTTACCATGGAGCTACAGTGGCTGTAAAACAAGTGAAGAGATGCAGTAAGAACCATTTGGCATCACGGCAAAGCTTCTGGGCAGAACTAAATGTAGCACGTCTTGACCATAACAATGTGGTACACATAGTAGCTGCTAGCACATGTACCCCTACTAGTCAGGATAGTTTGGGTACCATAATTATGGAATATGCAGGTAATTGCACTCTTCATCATGTTATCTATGGGACTGGTTATTTAACAGGAAACAGCGATGACCTTAAATGTGACCATGGGTTTTTGAGTACAGCTCAGGCTGTCCTTTACTCCTATGATATTGTGGCAGGGTTAATGTTTCTCCATTCTCAGTTCATTGTGCATCTGGATTTAAAACCTGCTAACATATTCATAACAGAACATAATGTTTGTAAGATTGGAGACTTTGGATGCTCCCAAAAGCTAGAAGATAGTGAATCTTCAGGACTACATCTTTG------------------------------------------------------------------------------------------------------------------------------------------------------------------------------------------------------------------------------------------------------------------------------------------------------------------------------------------------------------------------------------------------------------------------------------------------------------------------------------------------
