# Supplementary material for: A morphological and molecular study of Hydrodynastes gigas (Serpentes, Dipsadidae), a widespread species from South America
Source: PeerJ. 2020 Nov 25;8:e10073. doi: 10.7717/peerj.10073 (PMC7698695; doi:10.7717/peerj.10073)
Supplement: Supplemental Information 8 [file peerj-08-10073-s008.xls]

## Sheet: Plan1
Genus	Species	Colletion	Voucher	Field number	Country	FU/Department	City	Locality	Lat	Long	Collector	Collection date	Sex	Age	SLr	SLl	Ilr	ILl	LO	PE	PO	SO	AT	PT	NA	IL+G1	IL+G2	AP	AD	MD	PD	PV	VE	SC	SVL	TL	HL	HW	DN	DN	ED	HH
Hydrodynastes	gigas	ZUFMS	REP 00332		Brasil	Mato Grosso do Sul	Aquidauana	Pirizal	-20.470833	-55.786944	BÉDA, A. F.	09.ix.2001	-	adult	8	8	11	11	1	1	2	3	2	2+2	2	1-5	6	2	19	19	15	2	154	82	1309	572	59.51	19.06	9.75	10.07	7.15	23.08
Hydrodynastes	gigas	ZUFMS	REP 01390		Brasil	Mato Grosso do Sul	Corumbá		-19.008889	-57.652778	UETANABARO, M.	11.i.1996	F	juvenile	8	8	11	11	1	1	2	3	2	2+3	2	1-5	6	2	19	19	15	2	162	65	395	110	24.67	8.31	4.53	4.19	4.32	8.84
Hydrodynastes	gigas	ZUFMS	REP 01587		Brasil	Mato Grosso do Sul	Anastácio		-20.483889	-55.806944	CORRALES, O. M. S.	06.iii.1997	M	juvenile	8	8	10	10	1	1	3	3	2	2+3	2	1-5	6	2	19	19	15	2	159	83	392	128	27.16	9.05	4.94	4.32	5.33	8.85
Hydrodynastes	gigas	ZUFMS	REP 01603		Brasil	Mato Grosso do Sul	Aquidauana		-20.470833	-55.786944	BÉDA, A. F.	27.xii.1997	F	juvenile	8	8	10	9	1	1	2	3	2	2+3	2	1-5	6	2	19	19	15	2	159	67	349	105	26.54	8.25	4.53	4.53	4.21	10.63
Hydrodynastes	gigas	ZUFMS	REP 01907		Brasil	Mato Grosso do Sul	Aquidauana	Bairro Alto	-20.470833	-55.786944	BÉDA, A. F.	17.iv.1991	-	adult	-	-	-	-	1	1	2	3	3	2+4	2	1-5	6	2	19	19	15	-	162	78	1401	500	-	17.98	10.30	8.75	7.91	-
Hydrodynastes	gigas	ZUFMS	REP 01908		Brasil	Mato Grosso do Sul	Aquidauana		-20.470833	-55.786944	PINTO, D. S.	11.iii.1983	M	adult	8	8	10	10	1	1	2	3	2	2+3	2	1-5	6	2	19	17	15	1	153	57	1207	440	55.31	18.59	8.11	9.74	8.34	22.2
Hydrodynastes	gigas	ZUFMS	REP 01909		Brasil	Mato Grosso do Sul	Aquidauana	Vila Bancária	-20.470833	-55.786944	LOURENÇO, R. C.	18.x.1997	M	adult	8	8	11	11	1	1	2	3	2	2+3	2	1-5	6	2	19	19	15	1	156	77	1181	445	53.11	16.74	8.03	7.88	7.39	16.47
Hydrodynastes	gigas	ZUFMS	REP 01910		Brasil	Mato Grosso do Sul	Aquidauana		-20.470833	-55.786944	BÉDA, A. F.	01.iii.1990	M	adult	8	8	10	11	1	1	2	3	2	2+3	2	1-5	6	2	19	19	15	2	161	82	1356	432	50.56	16.04	8.38	8.85	6.5	22.11
Hydrodynastes	gigas	ZUFMS	REP 02172		Brasil	Mato Grosso do Sul	Porto Murtinho	BR em frente ao frigorifico	-21.701667	-57.840278	PIATTI, L.; FAGGIONI, G. P.	28.x.2012	F	adult	8	8	11	11	1	1	2	3	2	2+3	2	1-5	6	2	19	19	15	2	167	71	1246	334	49.39	13.45	8.21	7.57	6.33	-
Hydrodynastes	gigas	ZUFMS	REP 00335	BEDA 142	Brasil	Mato Grosso do Sul	Aquidauana	Bairro Guanandi	-20.470833	-55.786944	BÉDA, A. F.	xi.2000	-	adult	8	8	10	10	1	1	2	3	2	2+2	2	1-5	6	2	19	19	15	1	167	58	1611	394	-	21.22	11.19	8.99	7.22	-
Hydrodynastes	gigas	ZUFMS	REP 00336	BEDA 151	Brasil	Mato Grosso do Sul	Aquidauana		-20.470833	-55.786944	BÉDA, A. F.	15.iii.1988	F	adult	8	8	11	11	1	1	2	3	2	2+3	2	1-5	6	2	19	19	17	2	164	75	1098	339	51.85	16.07	7.25	7.86	6.99	18.78
Hydrodynastes	gigas	ZUFMS	REP 00337	BEDA 153	Brasil	Mato Grosso do Sul	Aquidauana	Bairro Guanandi	-20.470833	-55.786944	BÉDA, A. F.	25.ix.2000	M	adult	8	8	10	10	1	1	2	3	2	2+3	2	1-5	6	2	19	19	15	2	156	76	1172	405	49.51	15.28	7.68	7.89	7.31	7.17
Hydrodynastes	gigas	ZUFMS	REP 02184		Brasil	Mato Grosso do Sul	Corumbá	BR 262	-19008169	-57651550	ALBUQUERQUE, N. R.	04.xii.2012	F	adult	8	8	11	12	1	1	2	3	2	2+3	2	1-5	6	2	19	19	15	2	168	66	1621	374	59.95	18.03	10.15	9.48	7.6	19.48
Hydrodynastes	gigas	FUNED	SERP 02356		Brasil	Pará	Canaã dos Carajás		-6.49694	-49.8783	Vinicíus B. Assis	xii.2012	F	adult	8	8	10	12	1	1	3	3	2	2+2	2	1-5	6	2	18	19	14	2	153	84	996	372	47.43	15	42.8	7.27	6.65	18.5
Hydrodynastes	gigas	CZDP	(J2) 0077		Brasil	Piauí	Ilha Grande		-2.857778	-41.820833	Costa-Silva, P.	01.xii.2009	F	juvenile	7	8	10	10	1	1	2	3	2	2+3	2	1-4	5	2	19	19	15	2	160	74	835	260	42.78	12.25	6.34	6.90	5.91	14.38
Hydrodynastes	gigas	CZDP	(J2) 0158		Brasil	Piauí	Ilha Grande	Barro Vermelho	-2.857778	-41.820833		31.v.2013	M	juvenile	8	8	10	11	1	1	2	3	2	2+2	2	1-4	5	2	19	19	15	2	157	84	472	164	27.68	9.87	4.72	4.20	4.85	9.85
Hydrodynastes	gigas	IB	IB 13638		Brasil	Mato Grosso do Sul	Aquidauana		-20.466667	-55.783333			F	adult	8	8	10	10	1	1	2	3	2	2+2	2	1-4	5	2	19	17	15	2	167	67	994	306	48.52	14.36	7.79	7.76	6.18	17.75
Hydrodynastes	gigas	IB	IB 36999		Brasil	São Paulo	Ilha Solteira		-20.416667	-51.333333			M	juvenile	8	8	10	10	1	1	3	3	2	2+4	2	1-5	6	2	19	19	15	2	152	84	638	227	-	11.65	5.67	5.61	5.38	-
Hydrodynastes	gigas	IB	IB 37132		Brasil	São Paulo	Ilha Solteira		-20.416667	-51.333333			F	juvenile	8	8	12	12	1	1	2	3	2	2+3	2	1-5	6	2	19	19	15	3	155	75	811	255	-	12.83	7.55	5.85	5.29	-
Hydrodynastes	gigas	IB	IB 82902	RJS 2160	Brasil	São Paulo	Luis Antonio		-21.550000	-47.700000			F	adult	8	8	10	10	1	1	2	3	2	2+3	2	1-4	5	2	19	19	15	3	159	76	1291	354	52.65	16.29	8.22	8.70	6.74	18.09
Hydrodynastes	gigas	IB	IB 87230		Brasil	Sem procedência	Sem procedência	Sem procedência	-	-			F	adult	8	8	11	11	1	1	2	3	2	2+3	2	1-4	5	2	19	19	15	2	161	62	1433	395	61.48	19.28	10.51	9.78	7.79	20.43
Hydrodynastes	gigas	MCP	MCP 10104		Brasil	Pará	Santarém	Alter do chão	-2.44306	-54.7083	Roberto Baptista Oliveira		M	adult	-	-	10	11	1	1	3	3	2	2+3	2	1-4	5	2	20	19	15	2	151	65	1383	446	-	18.68	12.93	9.46	8.26	-
Hydrodynastes	gigas	MCP	MCP 6465		Brasil	Rio Grande do Sul	Uruguaiana	Campus II PUC	-29.83333333	-57.0833333333	A B Santos	01.iii.1993	F	adult	8	8	10	11	1	1	2	3	2	1+3	2	1-5	6	2	21	19	15	2	162	60	1717	450	66.11	20.30	9.85	10.23	6.43	26.76
Hydrodynastes	gigas	MCP	MCP 7923		Brasil	Pará	Santarém		-2.44306	-54.7083	Roberto Baptista Oliveira	08.ix.1996	F	juvenile	8	-	-	-	1	1	2	3	2	2+3	2	1-5	6	2	19	19	15	2	161	66	841	246	45.14	11.43	6.53	6.82	5.16	18.40
Hydrodynastes	gigas	MCP	MCP 2439		Brasil	Mato Grosso	Poconé	Pantanal	-16.266471	-56.626599	Thales de Lema		M	adult	8	8	11	10	1	1	2	3	2	13	2	1-5	6	2	19	19	15	3	158	65	1595	469	64.58	20.97	10.74	11.02	7.30	25.63
Hydrodynastes	gigas	MCP	MCP 16942		Brasil	Pará	Santarém	Comunidade barreiras do Tapara	-2.44306	-54.7083	Roberto Baptista Oliveira		M	adult	8	8	-	-	1	1	2	3	2	2+4	2	1-5	6	2	19	19	15	2	152	22	1246	154	-	16.01	7.61	8.14	6.68	19.49
Hydrodynastes	gigas	MCP	MCP 2452		Brasil	Mato Grosso	Poconé	Pantanal	-16.266471	-56.626599			F	adult	8	8	11	11	1	1	2	3	2	3	2	1-5	6	2	19	19	15	2	159	67	1756	507	-	21.77	11.97	14.01	7.76	-
Hydrodynastes	gigas	MCP	MCP 6466		Brasil	Rio Grande do Sul	Uruguaiana	Barragem Sanchuri	-29.83333333	-57.0833333333	F V Moraes	20.viii.1993	F	adult	8	8	9	9	1	1	2	3	2	2+3	2	1-4	5	2	19	19	15	3	163	49	1341	300	56.77	17.13	9.21	8.17	7.40	20.75
Hydrodynastes	gigas	MCP	MCP 2472		Brasil	Mato Grosso	Poconé	Pantanal	-16.266471	-56.626599	Thales de Lema	01.x.1986	F	adult	8	8	11	11	1	1	2	3	2	2+3	2	1-5	6	2	19	19	15	2	169	70	1306	380	54.11	17.28	9.56	9.84	6.80	25.98
Hydrodynastes	gigas	MCP	MCP 643		Brasil	São Paulo	Santa Rita do Passo a Quatro	Provavelmente uma estação ferroviária antiga chamada Procopio Carvalho	-21.686502	-47.488276	J Soares	01.vii.1950	F	adult	8	8	12	11	1	1	2	3	2	2+3	2	1-4	6	2	19	19	15	2	159	71	1428	434	60.24	18.47	8.72	9.25	7.08	26.26
Hydrodynastes	gigas	MCP	MCP 6467		Brasil	Rio Grande do Sul	Uruguaiana	Barragem Sanchuri	-29.83333333	-57.0833333333	F V Moraes	20.viii.1993	M	adult	8	8	9	9	1	1	2	3	2	2+3	2	1-4	5	2	19	19	15	2	157	69	1185	402	53.88	17.15	9.07	8.32	7.05	19.93
Hydrodynastes	gigas	MCP	MCP 11084		Brasil	Pará	Santarém	Ilha de São Miguel	-2.44306	-54.7083	Roberto Baptista Oliveira		M	adult	8	8	10	10	1	-	-	-	2	2+3	2	1-5	6	2	19	19	15	2	153	67	1110	405	58.15	18.19	8.36	9.13	7.20	25.57
Hydrodynastes	gigas	MCP	MCP 11750		Brasil	Pará	Santarém	Tapara	-2.44306	-54.7083			F	juvenile	8	8	11	11	1	1	2	3	2	2+3	2	1-5	6	2	18	19	15	3	160	70	462	131	29.31	9.00	4.64	4.79	4.80	11.59
Hydrodynastes	gigas	MCP	MCP 11395		Brasil	Pará	Santarém	Tapara Grande	-2.44306	-54.7083	Roberto Baptista Oliveira		M	juvenile	9	8	10	10	1	1	3	3	2	2+3	2	1-5	6	2	19	19	15	3	154	66	550	167	33.31	10.74	5.72	4.93	5.38	11.28
Hydrodynastes	gigas	MCP	MCP 11751		Brasil	Pará	Santarém	Alter do chão	-2.44306	-54.7083	Roberto Baptista Oliveira		F	juvenile	8	9	10	10	1	1	2	3	2	2+3	2	1-5	6	2	19	19	15	3	152	71	314	93	25.04	8.54	4.04	4.22	4.31	9.24
Hydrodynastes	gigas	MCP	MCP 1748		Brasil	Mato Grosso	Cuiabá	BR 1364, 20 km de Cuiabá	-15.5961	-56.0967	R M A Velloso	01.ii.1986	M	juvenile	8	8	10	10	1	1	3	3	2	2+3	2	1-5	6	2	19	19	15	3	159	79	453	131	27.39	8.99	4.97	4.78	5.15	11.55
Hydrodynastes	gigas	MCP	MCP 769		Brasil	São Paulo	Mogi Guaçu	Martinho Prado	-22.371944	-46.941944	H Rodrigues	01.i.1954	M	juvenile	8	8	11	10	1	1	2	3	2	2+3	2	1-4	5	-	17	18	15	2	151	80	352	106	25.30	8.45	3.59	4.64	4.90	8.39
Hydrodynastes	gigas	MCP	MCP 10604		Brasil	Pará	Santarém	Costa do Tapara	-2.44306	-54.7083	Roberto Baptista Oliveira		M	juvenile	-	-	-	-	1	1	3	3	-	-	2	1-5	6	2	18	19	15	3	155	77	324	97	-	-	3.70	3.96	4.32	-
Hydrodynastes	gigas	MCP	MCP 8713		Brasil	Rondônia	Costa Marques		-12.445	-64.2272			F	juvenile	8	-	10	-	1	1	2	3	2	-	2	1-5	6	2	-	19	15	2	157	80	302	105	25.56	8.17	3.84	3.70	4.13	8.72
Hydrodynastes	gigas	MCN	MCN 8374		Argentina	Província de Santa Fé	Santa Fé	rio Colastiné	-31.633393	-60.595115	J Cutreras	iii.1978	F	juvenile	8	8	11	10	1	1	2	3	1	1+3	2	1-6	7	2	19	19	15	2	164	64	345	85	25.78	9.11	4.29	4.09	4.21	9.36
Hydrodynastes	gigas	MCN	MCN 14156		Brasil	Rio Grande do Sul	Uruguaiana	Divisa com Itaqui	-29.473565	-56.682006	João Carlos Pradella Dotto		M	adult	8	8	10	10	1	1	2	3	2	2+1	2	1-4	5	2	19	19	15	2	155	75	1570	474	58.76	18.22	9.32	10.11	6.99	22.25
Hydrodynastes	gigas	ZUFSM	ZUFSM 0502		Brasil	Rio Grande do Sul	Dilermando de Aguiar		-29.705833	-54.207778		30.iii.2005	F	adult	8	8	10	11	1	1	2	3	2	2	2	1-5	6	2	19	17	15	2	166	30	1373	210	57.38	18.22	8.83	8.90	6.40	22.05
Hydrodynastes	gigas	ZUFSM	ZUFSM 2291		Brasil	Rio Grande do Sul	Itaqui		-29.125	-56.552778	Luis Giasson	03.xi.2000	F	adult	8	8	11	10	1	1	2	3	2	2+3	2	1-5	6	2	18	17	15	2	165	64	1475	399	58.43	18.56	9.41	9.42	7.31	22.83
Hydrodynastes	gigas	ZUFSM	ZUFSM 1995		Brasil	Rio Grande do Sul	Itaqui		-29.125	-56.552778	Luis Giasson	20.v.2000	M	adult	-	8	-	-	1	1	2	2	2	1+2	2	-	-	2	19	17	15	2	154	70	1355	461	63.96	17.60	9.74	9.40	7.01	20.95
Hydrodynastes	gigas	ZUFSM	ZUFSM 1937		Brasil	Rio Grande do Sul	Itaqui		-29.125	-56.552778	Valdir Silveira	09.i.2000	M	adult	8	8	9	10	1	1	2	3	2	2+3	2	1-4	5	2	19	17	15	2	156	58	1307	397	56.90	15.04	9.04	9.70	6.64	19.37
Hydrodynastes	gigas	ZUFSM	ZUFSM 3108		Brasil	Rio Grande do Sul	Maçambará		-29.142778	-56.065	Carlos Eduardo Silveira Cezar	21.vii.2012	F	adult	8	8	11	11	1	1	2	3	1	2+2	2	1-5	6	2	19	17	15	2	166	67	1592	415	61.39	19.67	10.07	10.17	7.32	25.80
Hydrodynastes	gigas	ZUEC	ZUEC-REP 2641		Brasil	São Paulo	Santa Rosa de Viterbo		-21.472778	-47.362778	A. P. Muriel		F	juvenile	8	8	12	11	1	1	2	3	2	2+4	2	1-5	6	2	19	19	15	3	160	73	661	229	39.35	11.75	5.93	6.38	5.75	14.29
Hydrodynastes	gigas	IEPA	IEPA 155		Brasil	Amapá	-	Parque Nacional Tumucumaque, Rio Anacú afluente da margem esqueda do rio Amapari	1.844722	-52.741111	Jucivaldo Dias Lima	22.ii-13.iii.2006	F	adult	8	9	10	10	1	1	2	3	2	2+3	2	1-2	6	2	19	19	15	2	159	64	1514	441	57.84	17.22	9.27	9.83	6.64	23.02
Hydrodynastes	gigas	IEPA	IEPA 055		Brasil	Amapá	-	Parque Nacional Tumucumaque, Rio Anacú afluenteda margem esqueda do rio Amapari	1.844722	-52.741111	Jucivaldo Dias Lima	22.ii-13.iii.2006	M	adult	8	8	10	10	1	1	2	3	2	2+3	2	1-5	6	2	20	19	15	2	155	78	1131	406	54.82	17.76	9.05	9.38	6.77	23.35
Hydrodynastes	gigas	UFMT	UFMT-R 5836		Brasil	Mato Grosso	Várzea Grande		-15.5709	-56.255	Rafael Queiroz	10.vii.2006	F	adult	8	8	11	12	1	1	2	3	2	2+3	2	1-5	6	2	19	19	15	2	164	71	947	255	-	13.34	7.49	6.99	6.32	-
Hydrodynastes	gigas	UFMT	UFMT-R 0019	88	Brasil	Mato Grosso	Poconé	Rodovia Transpantaneira	-16.7845	-56.9485	Christine Strüssmann	26.ix.1986	-	adult	8	8	11	11	1	1	2	3	2	2+3	2	1-5	6	-	-	-	-	-	-	-	-	-	-	-	-	-	-	-
Hydrodynastes	gigas	UFMT	UFMT-R 4038		Brasil	Mato Grosso	Várzea Grande		-15.5709	-56.255		01.ii.2004	F	adult	8	8	10	10	1	1	2	3	2	2+3	2	1-5	6	2	19	19	15	2	169	74	1357	543	68.33	19.13	9.30	9.52	7.83	24.76
Hydrodynastes	gigas	UFMT	UFMT-R 0026	95	Brasil	Mato Grosso	Poconé	Rodovia Transpantaneira Km 114,5	-16.7845	-56.9485	Christine Strüssmann	24.x.1986	F	adult	8	8	12	11	1	1	2	3	2	2+3	2	1-6	6	2	19	19	15	2	158	69	1237	474	56.12	16.96	9.15	9.42	7.37	-
Hydrodynastes	gigas	UFMT	UFMT-R 2311	2622	Brasil	Mato Grosso	Cuiabá	Estação de tratamento de água, Porto	-15.48	-55.8894	M. Pereira	17.ix.1997	F	juvenile	8	8	11	11	1	1	2	3	2	2+2	2	1-5	6	2	19	19	15	2	158	80	682	211	34.23	11.58	5.70	5.45	5.42	12.34
Hydrodynastes	gigas	UFMT	UFMT-R 8468		Brasil	Mato Grosso	Nossa Senhora do Livramento		-15.8315	-56.5281	Izaias Fernandes	09.iii.2010	F	juvenile	8	8	11	11	1	1	2	3	2	2+2	2	1-5	6	2	19	19	15	2	163	69	701	211	35.24	11.28	5.93	5.74	5.44	13.16
Hydrodynastes	gigas	UFMT	UFMT-R 8082		Brasil	Mato Grosso	Várzea Grande	Passagem do Conceição	-15.5709	-56.255	Elizabete	16.xii.2009	M	juvenile	8	8	10	10	1	1	2	3	2	2+3	2	1-5	6	2	19	19	15	2	164	81	323	95	23.16	8.35	3.17	3.19	4.19	7.89
Hydrodynastes	gigas	UFMT	UFMT-R 1388		Brasil	Mato Grosso do Sul	Corumbá	Serra do Amolar, RPPN Acurizal	-18.731	-56.7233	Ricardo Ribeiro	01.ii.2003	M	juvenile	8	8	11	11	1	1	2	3	2	2+3	2	1-5	6	2	19	19	15	2	159	82	410	132	28.04	8.21	3.83	4.22	5.08	9.98
Hydrodynastes	gigas	UFMT	UFMT-R 110		Brasil	Mato Grosso	Poconé	Rodovia Transpantaneira, Km 110, base do IBAMA	-16.7845	-56.9485		1985	F	juvenile	8	8	11	11	1	1	2	3	2	2+3	2	1-5	6	2	19	19	15	2	167	71	318	87	22.74	7.19	3.68	4.22	4.12	8.03
Hydrodynastes	gigas	UFMT	UFMT-R 9076		Brasil	Mato Grosso	Nossa Senhora do Livramento	Fazenda Retiro Novo; Distrito do Pirizal	-15.8315	-56.5281		13.iii.2011	F	adult	8	8	11	11	1	1	2	3	2	2+2	2	1-5	6	2	19	19	15	1	167	68	1703	468	78.61	21.76	10.31	11.72	7.67	-
Hydrodynastes	gigas	MHNCI	MHNCI-6365		Brasil	Mato Grosso do Sul	Batayporã	Rio Paraná	-22.29519	-53.271541			M	adult	8	8	11	11	1	1	3	3	2	2+3	2	1-5	6	2	19	19	15	2	150	84	1267	475	-	16.69	8.21	8.45	7.29	-
Hydrodynastes	gigas	MHNCI	MHNCI-12202		Brasil	Mato Grosso do Sul	Corumbá	BR, margem do Rio Paraguai	-19.0082	-57.6516			F	adult	8	8	-	10	1	2	2	3	2	1+3	2	1-5	6	2	19	19	15	2	161	68	1338	382	54.13	16.30	8.12	8.24	7.37	22.80
Hydrodynastes	gigas	MHNCI	MHNCI-4511		Brasil	São Paulo	Pereira Barreto	Rio Tietê, Usina Hidrelétrica de Três Irmãos	-20.665636	-51.301442			M	adult	8	8	11	11	1	1	2	3	2	2+3	2	1-5	6	2	19	19	15	2	155	74	1046	356	47.37	15.14	7.34	6.92	6.65	16.41
Hydrodynastes	gigas	MHNCI	MHNCI-908		Brasil	São Paulo	Marília	Rio Tietê, Ponte Comprida	-22.217581	-49.950543			F	juvenile	8	8	11	11	1	1	2	3	2	2+3	2	1-5	6	2	19	19	15	2	158	79	297	96	22.18	8.39	4.20	4.16	4.59	9.07
Hydrodynastes	gigas	MHNCI	MHNCI-9465		Brasil	Mato Grosso	Poconé	Rodovia Transpantaneira, MT.060, 25km ao sul de Poconé	-16.66471	-56.626599			F	juvenile	8	8	11	11	1	1	2	3	2	2+3	2	1-5	6	2	19	19	15	2	164	66	348	92	23.90	7.61	4.03	4.19	4.43	9.50
Hydrodynastes	gigas	MHNCI	MHNCI-2777		Brasil	Paraná	Guaíra	Rio Paraná, Porto da Marina	-24.084018	-54.256534			F	juvenile	8	8	11	11	1	1	2	3	2	2+3	2	1-5	6	2	19	19	15	2	164	74	324	98	26.21	9.17	3.87	4.67	4.56	9.65
Hydrodynastes	gigas	MHNCI	MHNCI-7890	RSB 177	Brasil	Mato Grosso do Sul	Corumbá	Fazenda Santo Agostinho da Esperança	-19.0082	-57.6516			F	juvenile	8	8	11	11	1	1	2	3	2	2+3	2	1-5	6	2	19	19	15	2	164	68	277	77	23.64	9.04	4.01	4.61	4.33	8.89
Hydrodynastes	gigas	MHNCI	MHNCI-7877	RSB 164	Brasil	Mato Grosso do Sul	Corumbá	Rio Miranda, Passo do Lontra	-19.5747	-57.0381			F	juvenile	8	8	12	11	1	1	2	3	2	2+3	2	1-5	6	2	19	19	15	2	159	65	305	71	24.16	8.74	3.51	4.34	4.61	8.60
Hydrodynastes	gigas	MHNCI	MHNCI-8022		Brasil	Paraná	Diamante do Norte		-22.6554	-52.8622			M	juvenile	8	8	11	9	1	1	2	3	2	2+3	2	1-4	6	2	19	19	15	2	152	81	249	84	20.57	7.24	2.89	3.49	4.36	7.66
Hydrodynastes	gigas	MZUSP	MZUSP 2449		Brasil	São Paulo	Emas		-21.9166667	-47.3500000	O. Schubart	xii.1949	M	adult	8	8	10	10	1	1	2	3	2	2+3	2	1-4	5	2	19	19	15	1	154	83	1363	499	57.78	18.94	8.90	9.11	7.03	-
Hydrodynastes	gigas	MZUSP	MZUSP 10623		Brasil	Mato Grosso do Sul	Bataguassu		-21.720470	-52.429673	A F Beda	24.xi.1992	M	adult	8	8	11	11	1	1	2	3	2	2+3	2	1-5	6	2	19	19	15	1	155	83	1477	496	56.05	19.56	9.31	9.12	7.92	21.58
Hydrodynastes	gigas	MZUSP	MZUSP 7309	H31	Brasil	Mato Grosso	Poconé	Fazenda Jofre	-16.266471	-56.626599	G Schaller	12.xi.1978	M	adult	8	8	11	11	1	1	2	3	2	2+3	2	1-5	6	2	19	19	14	1	159	76	935	296	42.10	13.37	6.58	7.20	5.73	14.19
Hydrodynastes	gigas	MZUSP	MZUSP 19566	H 505	Brasil	Rondônia	Porto Velho	UHE Jirau, margem direita do rio Madeira	-9.261901	-64.650323	L. Lobo et al	26.iv.2010	F	juvenile	8	8	10	11	1	1	2	3	2	1+2	2	1-5	6	2	19	19	15	2	164	62	723	200	41.68	12.28	5.38	6.40	5.54	14.13
Hydrodynastes	gigas	MZUSP	MZUSP 5910	EPA 75.1713	Brasil	Amazonas	Humaitá	Puruzinho, rio Madeira	-5.859791	-64.393967		06.xii.1975	M	juvenile	8	8	10	11	1	1	2	3	2	2+3	2	1-5	6	2	19	19	15	1	157	82	1073	319	46.06	14.77	6.20	7.53	6.18	15.73
Hydrodynastes	gigas	MZUSP	MZUSP 10622		Brasil	Mato Grosso do Sul	Anaurilândia	Fazenda Paraná	-22.155234	-52.788414	A F Beda	04.xi.1992	M	adult	8	8	10	11	1	1	3	3	2	2+3	2	1-5	6	2	19	19	15	1	157	82	840	295	41.62	13.42	5.30	6.22	6.17	16.11
Hydrodynastes	gigas	MZUSP	MZUSP 2719		Brasil	São Paulo	Pitangueiras		-21,0166667	-48,1333333	J L Lima	1946	-	adult	8	8	10	11	1	1	2	3	2	2+3	2	1-4	5	2	19	17	15	1	161	71	1469	487	-	18.36	8.54	9.56	7.89	-
Hydrodynastes	gigas	MZUSP	MZUSP 10941	17074	Argentina	Santa Fé	Ogilvie		-29.362808	-60.187431	F Marques	07.ii.1995	M	juvenile	8	-	12	-	1	1	2	3	2	2+3	2	1-6	7	2	19	19	15	1	160	67	333	92	22.65	9.22	4.19	3.76	4.20	-
Hydrodynastes	gigas	MZUSP	MZUSP 10942	17076	Argentina	Santa Fé	Ogilvie		-29.362808	-60.187431	F Marques	07.ii.1995	F	juvenile	8	8	11	11	1	1	2	3	2	1+3	2	1-5	6	2	19	19	15	1	160	58	349	96	21.65	8.78	3.98	4.61	4.41	10.00
Hydrodynastes	gigas	MZUSP	MZUSP 5620		Brasil	São Paulo	Emas		-21.9166667	-47.3500000	O Schubart		M	adult	8	8	10	10	1	1	2	3	2	2+2	2	1-4	5	2	19	17	15	2	163	57	1618	576	66.03	21.05	9.47	11.25	8.55	24.50
Hydrodynastes	gigas	MZUSP	MZUSP 8985		Brasil	Paraíba	João Pessoa	rio Jacuípe	-7.119496	-34.844867	M. Rodrigues	18.vii.1986	F	adult	8	8	10	11	1	1	2	3	2	1+3	2	1-4	5	2	19	19	15	2	163	69	1296	399	54.61	16.57	7.66	8.68	6.83	-
Hydrodynastes	gigas	MZUSP	MZUSP 9125	1380	Brasil	Roraima	Boa Vista		2.823501	-60.675861	C. M, Carvalho	ix.1986	M	juvenile	9	8	10	10	1	1	2	3	1	2+3	2	1-4	5	2	19	19	15	2	157	79	702	222	35.55	11.72	5.94	6.52	5.96	11.12
Hydrodynastes	gigas	MZUSP	MZUSP 19710	H 1740	Brasil	Rondônia	Porto Velho	UHE Jirau, margem direita do rio Madeira	-9.261901	-64.650323	L. Lobo et al	10.vii.2011	F	juvenile	8	8	10	10	1	1	2	3	2	2+3	2	1-5	6	2	19	19	15	1	156	68	771	236	42.16	12.81	6.33	6.31	5.92	17.06
Hydrodynastes	gigas	MZUSP	MZUSP 8255	M4-37	Brasil	Mato Grosso do Sul	Miranda	Miranda Estância, Retiro Piva	-19,9500000	-56,3166667	P. Crawshaw		M	juvenile	8	8	10	-	1	1	2	3	2	2+3	2	1-5	6	2	19	19	15	1	161	9	585	25	29.35	9.73	4.45	4.87	5.69	10.45
Hydrodynastes	gigas	MZUSP	MZUSP 10159	Beda 90.0595	Brasil	Mato Grosso do Sul	Rio Brilhante		-21.805303	-54.543009	L M Carvalho	09.iv.1986	F	juvenile	8	8	11	11	1	1	2	3	2	2+3	2	1-5	6	2	19	19	15	1	162	75	342	100	24.30	8.42	4.13	4.23	4.64	8.55
Hydrodynastes	gigas	MZUSP	MZUSP 20449	H 2032	Brasil	Rondônia	Porto Velho	UHE Jirau, margem direita do rio Madeira	-9.261901	-64.650323	L. Lobo et al	05.viii.2011	F	adult	8	8	10	10	1	1	2	2	2	2+3	2	1-5	6	2	19	19	15	1	164	72	967	282	43.32	13.48	6.03	7.08	6.42	14.77
Hydrodynastes	gigas	MZUSP	MZUSP 21158		Brasil	Rondônia	Porto Velho	Uhe Jirau rio Madeira	-9.261901	-64.650323	L. Lobo et al		M	juvenile	8	8	11	11	1	1	2	3	2	2+3	2	1-5	6	2	19	19	15	1	152	80	563	182	33.14	10.11	5.17	5.81	5.86	12.38
Hydrodynastes	gigas	MZUSP	MZUSP 20716	H 2807	Brasil	Rondônia	Porto Velho	UHE Jirau, margem esquerda do rio Madeira	-9.261901	-64.650323	L. Lobo et al	12.v.2012	M	juvenile	8	8	11	11	1	1	2	3	2	2+3	2	1-5	6	2	19	19	15	2	157	77	613	208	34.69	11.36	5.18	6.15	5.62	15.90
Hydrodynastes	gigas	MZUSP	MZUSP 21159		Brasil	Rondônia	Porto Velho	UHE Jirau, rio Madeira	-9.261901	-64.650323	L. Lobo et al		M	juvenile	8	8	11	11	1	1	2	3	2	2+3	2	1-5	6	2	19	19	15	1	158	76	359	117	28.15	9.18	4.29	4.49	4.50	9.93
Hydrodynastes	gigas	MZUSP	MZUSP 20580	H 2489	Brasil	Rondônia	Porto Velho	UHE Jirau, Abunã	-9.261901	-64.650323	L. Lobo et al	16.ii.2012	M	juvenile	8	8	10	10	1	1	2	3	2	3+3	2	1-5	6	2	19	19	15	1	155	74	388	101	27.02	9.08	4.04	4.59	5.17	9.29
Hydrodynastes	gigas	MZUSP	MZUSP 10196	Beda 90.0526	Brasil	Mato Grosso do Sul	Aquidauana		-20.467005	-55.787294	A F Beda	22.x.1989	M	adult	8	8	11	11	1	1	3	3	2	2+3	2	1-5	6	2	19	19	15	1	154	79	1098	458	49.29	15.33	7.61	7.82	8.30	18.19
Hydrodynastes	gigas	MZUSP	MZUSP 10195	Beda 90.0552	Brasil	Mato Grosso do Sul	Aquidauana	Fazenda Aquidauana	-20.467005	-55.787294	B Rondon	15.vii.1987	M	adult	8	8	10	10	1	1	2	3	2	2+3	2	1-5	6	2	19	19	15	2	156	80	1144	420	47.38	15.01	7.51	7.49	6.65	-
Hydrodynastes	gigas	MZUSP	MZUSP 18571	H 514	Brasil	Rondônia	Porto Velho	UHE Jirau, margem direita do rio Madeira	-9.261901	-64.650323	L. Lobo et al	8-19.vii.2010	F	adult	8	8	10	10	1	1	2	3	1	2+3	2	1-4	5	2	19	19	15	1	159	67	1186	460	60.62	20.54	10.28	9.63	7.68	21.42
Hydrodynastes	gigas	MZUSP	MZUSP 18572	H 546	Brasil	Rondônia	Porto Velho	UHE Jirau, margem direita do rio Madeira	-9.261901	-64.650323	L. Lobo et al	8-19.vii.2010	M	adult	8	8	11	11	1	1	2	3	2	1+2	2	1-6	7	2	19	19	15	2	156	76	1460	490	55.12	16.56	7.78	8.73	7.63	18.51
Hydrodynastes	gigas	MZUSP	MZUSP 18573	H 693	Brasil	Rondônia	Porto Velho	UHE Jirau, margem direita do rio Madeira	-9.261901	-64.650323	L. Lobo et al	8-19.vii.2010	M	juvenile	8	8	10	11	1	2	3	3	3	2+2	2	1-5	6	2	19	19	15	1	162	80	529	189	36.49	10.94	5.16	5.45	5.67	14.02
Hydrodynastes	melanogigas	MZUSP	MZUSP 15679	LAJ 363	Brasil	Tocantins	Lajeado	UHE Luis Eduardo Magalhães	-9.7500000	-48.400000	J. Klaczko et al	04-17.i.2002	M	adult	8	8	8	10	1	1	2	3	2	2+1	2	1-4	5	2	19	17	14	2	163	81	1256	454	52.87	16.70	8.28	8.69	6.59	19.49
Hydrodynastes	melanogigas	MZUSP	MZUSP 15680	MRT 969	Brasil	Tocantins	Lajeado	UHE Luis Eduardo Magalhães	-9.7500000	-48.400000		ii.2002	M	adult	8	8	11	10	1	1	2	3	2	2+3	2	1-6	7	2	19	19	15	1	165	82	1042	353	44.04	13.19	5.73	7.24	6.30	17.27
Hydrodynastes	melanogigas	MZUSP	MZUSP 19557	CAR 22	Brasil	Maranhão	Carolina	UHE Estreito	-7.176517	-47.292389	Naturae Consultoria Ambiental	26.i-25.iii.2011	M	adult	8	8	11	11	1	1	3	3	3	3+3	2	1-5	6	2	19	19	15	1	164	73	1364	435	50.95	15.60	7.93	8.22	6.69	18.47
Hydrodynastes	melanogigas	MZUSP	MZUSP 19556	CAR 09	Brasil	Maranhão	Carolina	UHE Estreito	-7.176517	-47.292389	Naturae Consultoria Ambiental	26.i-25.iii.2011	M	adult	8	8	10	10	1	1	2	3	3	2+3	2	1-5	6	2	19	19	15	1	154	71	1180	321	42.55	13.26	6.60	7.64	6.05	16.19
Hydrodynastes	gigas	MPEG	MPEG 20946	CAIC 29	Brasil	Pará	Portel	Base 01 do IBAMA, Baia de Caxiuanã. Floresta Nacional de Caxiuanã	-1.936746	-50.819874	L. Barros; A. Sarmento; C. A. Lopes	01.iv.2004	F	juvenile	8	8	10	10	1	1	2	3	2	2+3	2	1-5	6	2	20	19	15	1	164	66	556	149	31.21	9.65	5.09	5.16	5.51	11.58
Hydrodynastes	gigas	MPEG	MPEG 22141	GFM 95	Brasil	Pará	Melgaço	FLONA Caxiuanã	-1.907220	-51.379973	G. F. Maschio		F	juvenile	8	8	11	11	1	1	3	3	3	2+3	2	1-5	6	2	21	19	15	2	162	70	551	166	33.46	10.23	5.11	5.05	5.43	13.21
Hydrodynastes	gigas	MPEG	MPEG 24223	JIR 2978	Brasil	Rondônia	Porto Velho	UHE Jirau Jaci-Paraná	-9.261901	-64.650323	Systema Naturae	07.i.2010	F	juvenile	8	8	10	10	1	1	2	3	2	2+3	2	1-5	6	2	19	19	15	1	164	74	475	106	27.72	9.07	4.33	4.32	5.08	9.95
Hydrodynastes	gigas	MPEG	MPEG 20945	CAIC 03	Brasil	Pará	Melgaço	ECFPn. FLONA Caxiuanã	-1.907220	-51.379973	Calafate	20.iii.2004	M	juvenile	8	8	11	11	1	1	3	3	3	2+3	2	1-5	6	2	19	19	15	2	156	80	406	121	27.02	9.33	4.24	4.46	4.85	10.48
Hydrodynastes	gigas	MPEG	MPEG 21868	GFM 771	Brasil	Pará	Melgaço	ECFPn. FLONA Caxiuanã	-1.907220	-51.379973	G. F. Maschio	i-v.2006	M	juvenile	8	8	10	10	1	1	2	3	2	2+3	2	1-4	5	2	19	19	15	1	154	75	319	104	25.70	9.18	4.39	4.19	4.59	8.55
Hydrodynastes	gigas	MPEG	MPEG 21864	GFM 656	Brasil	Pará	Melgaço	ECFPn. FLONA Caxiuanã	-1.907220	-51.379973	G. F. Maschio	i-v.2006	M	juvenile	8	8	9	9	1	1	3	3	2	2+3	2	1-5	0	2	19	19	15	2	155	78	533	149	30.18	10.11	4.65	5.00	4.93	11.10
Hydrodynastes	gigas	MPEG	MPEG 21865	GFM 742	Brasil	Pará	Melgaço	ECFPn. FLONA Caxiuanã	-1.907220	-51.379973	G. F. Maschio	i-v.2006	F	juvenile	8	9	11	11	1	1	3	3	3	2+3	2	15	6	2	21	19	15	2	163	65	517	124	30.22	10.09	5.22	5.08	5.16	12.38
Hydrodynastes	gigas	MPEG	MPEG 21866	GFM 866	Brasil	Pará	Melgaço	ECFPn. FLONA Caxiuanã	-1.907220	-51.379973	G. F. Maschio	i-v.2006	M	juvenile	8	8	11	11	1	1	3	3	2	2+3	2	1-5	6	2	21	19	15	2	158	79	483	133	29.19	9.41	4.72	4.44	4.62	10.61
Hydrodynastes	gigas	MPEG	MPEG 21867	GFM 867	Brasil	Pará	Melgaço	ECFPn. FLONA Caxiuanã	-1.907220	-51.379973	G. F. Maschio	i-v.2006	F	juvenile	8	8	11	11	1	1	3	3	2	2+3	2	1-5	6	2	21	19	15	1	165	72	357	94	24.12	7.90	4.14	4.03	4.44	8.88
Hydrodynastes	gigas	MPEG	MPEG 16359		Brasil	Pará	Almeirim	rio Jari, São Raimundo Agroindustrial LTDA	-1.523957	-52.578584	Nascimento e R. Moraes	26.ix.1980	M	adult	8	8	10	11	1	1	2	3	1	1+3	2	1-5	6	2	20	19	15	1	154	75	1455	470	54.37	16.58	9.04	8.83	7.28	22.71
Hydrodynastes	gigas	MPEG	MPEG 16356		Brasil	Pará	Almeirim	rio Jari, São Raimundo Agroindustrial LTDA	-1.523957	-52.578584	Nascimento e R. Moraes	26.ix.1980	M	adult	8	8	11	11	1	1	3	3	2	2+3	2	1-5	6	2	19	19	15	2	156	75	1001	359	46.58	13.96	7.21	7.97	5.74	16.70
Hydrodynastes	gigas	MPEG	MPEG 16361		Brasil	Pará	Almeirim	rio Jari, São Raimundo Agroindustrial LTDA	-1.523957	-52.578584	Nascimento e R. Moraes	29.ix.1980	F	adult	8	8	10	11	1	1	2	3	2	2+3	2	1-5	6	2	19	19	15	1	165	67	985	255	44.40	13.43	7.10	7.24	6.40	16.10
Hydrodynastes	gigas	MPEG	MPEG 16358		Brasil	Pará	Almeirim	rio Jari, São Raimundo Agroindustrial LTDA	-1.523957	-52.578584	Nascimento e R. Moraes	29.ix.1980	M	adult	8	8	10	10	1	1	3	3	2	2+3	2	1-5	6	2	19	19	15	2	154	78	1633	531	56.98	18.53	8.88	9.40	7.29	21.60
Hydrodynastes	gigas	MPEG	MPEG 18674		Brasil	Pará	Chaves	Fazenda Santana. Ilha Mexiana. Ilha do Marajó.	-0.165773	-49.979853	R R da Silva e D Pimente	xi-xii.2993	M	adult	8	8	11	10	1	1	2	3	2	1+3	2	1-5	6	2	19	19	15	2	158	70	1713	484	58.66	19.05	9.19	9.55	6.85	20.96
Hydrodynastes	gigas	MPEG	MPEG 18673		Brasil	Pará	Chaves	Fazenda Santana. Ilha Mexiana. Ilha do Marajó.	-0.165773	-49.979853	R R da Silva e D Pimente	xi-xii.2993	F	adult	8	8	11	11	1	1	2	3	2	2+3	2	1-5	6	2	20	19	15	2	163	65	1809	463	59.76	18.43	9.87	11.10	7.22	23.05
Hydrodynastes	gigas	MPEG	MPEG 19636		Brasil	Pará	Santa Cruz do Arari	Ilha do Marajó	-0.664781	-49.173210	Lutz Dirksen	v.1998	F	adult	8	8	10	10	1	1	1	3	1	3+2	2	1-5	6	2	20	19	15	2	165	55	1685	349	58.00	18.51	9.11	10.04	8.08	21.40
Hydrodynastes	gigas	MPEG	MPEG 18012		Brasil	Pará	Cachoeira do Arari	Ilha do Marajó	-1.014355	-48.962509	P. Gomes; C. Gomes; M. E. Gomes	12.iii.1989	F	adult	8	8	11	10	1	1	2	3	2	2+2	2	1-5	6	2	21	19	15	2	166	68	1558	345	53.45	16.96	9.24	8.90	7.61	18.44
Hydrodynastes	gigas	MPEG	MPEG 18184		Brasil	Pará	Cachoeira do Arari	Ilha do Marajó, Fazenda Santa Maria, margem esquerda do rio Arari	-1.014355	-48.962509	R. Rocha e S. Ramos	16,viii.1989	F	adult	8	8	9	9	1	1	2	3	2	2+3	2	1-4	5	2	19	19	15	2	163	67	1365	325	50.15	15.97	8.39	7.32	7.18	18.01
Hydrodynastes	gigas	MPEG	MPEG 18070		Brasil	Pará	Soure	Ilha do Marajó, Fazenda Aruã, limirada ao fundo pelo rio Cambú	-0.728471	-48.517837	F. Nascimento; R. Rocha; P. Acatauassu	23 e 25.v.1989	F	adult	8	8	11	11	1	1	2	2	2	2+3	2	1-5	6	2	19	19	15	2	167	64	1590	360	50.28	16.26	8.64	9.74	6.98	22.0
Hydrodynastes	gigas	MPEG	MPEG 18071		Brasil	Pará	Soure	Ilha do Marajó, Fazenda Aruã, limirada ao fundo pelo rio Cambú	-0.728471	-48.517837	F. Nascimento; R. Rocha; P. Acatauassu	23 e 25.v.1989	M	adult	8	8	9	10	1	1	3	3	1	2+3	2	1-4	5	2	21	19	15	2	160	81	1412	460	53.91	18.21	9.22	8.79	7.69	22.53
Hydrodynastes	gigas	MPEG	MPEG 18046		Brasil	Pará	Soure	Ilha do Marajó, Fazenda Aruã, limirada ao fundo pelo rio Cambú	-0.728471	-48.517837	F. Nascimento; R. Rocha; P. Acatauassu	23 e 25.v.1989	F	adult	8	8	10	11	1	1	2	3	2	1+3	2	1-5	6	2	20	19	15	2	162	70	1479	419	55.25	17.96	8.53	9.54	7.59	20.70
Hydrodynastes	melanogigas	MPEG	MPEG 24383	EDR 908	Brasil	Maranhão	Carolina	UHE Estreito	-7.176517	-47.292389	Systema Naturae	07.vi.2010	M	adult	8	8	10	10	1	2	3	3	4	2+3	2	1-5	6	2	19	19	15	1	164	77	1548	525	54.62	17.08	8.23	9.44	7.06	20.36
Hydrodynastes	melanogigas	MPEG	MPEG 24384	EDR 914	Brasil	Maranhão	Carolina	UHE Estreito	-7.176517	-47.292389	Systema Naturae	08.vi.2010	M	adult	8	8	10	11	1	1	3	3	3	1+3	2	1-5	5	2	19	19	15	2	168	80	1405	448	51.00	14.52	7.62	8.24	6.27	19.73
Hydrodynastes	gigas	MPEG	MPEG 26060	JIR 4614	Brasil	Rondônia	Porto Velho	UHE Jirau, mergem esquerda do rio Madeira	-9.261901	-64.650323	Systema Naturae	30.vi.2011	M	adult	8	8	10	11	1	1	2	3	2	2+3	2	1-5	6	2	19	19	15	1	152	76	1575	577	54.16	18.92	9.58	9.18	7.40	22.69
Hydrodynastes	gigas	MPEG	MPEG 26059	JIR 3805	Brasil	Rondônia	Porto Velho	UHE Jirau, margem esquerda do rio Madeira	-9.261901	-64.650323	Systema Naturae	29.ix.2010	F	adult	8	8	11	10	1	1	2	3	2	1+3	2	1-5	6	2	19	19	15	1	163	65	1714	476	69.73	20.27	10.37	10.76	8.41	24.16
Hydrodynastes	gigas	MPEG	MPEG 25438	EFC 1567	Brasil	Maranhão	Arari		-3565867	-44813644	Equipe Amplo	07.v.2012	M	adult	8	8	10	10	1	1	2	3	2	1+3	2	1-4	5	2	19	19	15	1	158	83	1116	299	52.71	16.42	8.60	8.63	6.49	18.38
Hydrodynastes	gigas	MPEG	MPEG 22652	RFJ 41	Brasil	Pará	Juruti	Área do Porto	-2.163370	-56.095255	Ana Lima	27.ix.2006	F	adult	8	8	10	10	1	1	2	2	2	2+3	2	-	6	2	19	19	15	2	164	69	1430	431	57.65	17.26	9.32	9.34	7.61	19.36
Hydrodynastes	gigas	MPEG	MPEG 22651		Brasil	Pará	Juruti	Área do Porto	-2.163370	-56.095255	A. Lima; F. Pimenta	17.vii.2006	M	adult	8	8	11	11	1	1	3	3	2	2+3	2	1-5	6	2	19	19	15	2	156	78	1273	487	58.26	17.37	9.39	9.70	6.33	23.26
Hydrodynastes	gigas	MPEG	MPEG 18837		Brasil	Amazonas	Uarini	Estação Ecológica de Mamirauá	-2.215120	-65.709869	M S Hoogmoed e T C S Ávila-Pires	03.viii.1994	M	adult	7	8	9	9	1	1	2	2	1	1+2	2	1-4	5	2	19	19	15	2	151	75	1747	580	67.94	21.54	11.46	12.55	8.45	24.15
Hydrodynastes	gigas	MPEG	MPEG 21487		Brasil	Pará	Muaná	Ilha do Marajó. Fazenda São João	-1.530472	-49.219168	Almeida, B J Lima	11.i.2006	M	adult	8	9	10	11	1	1	2	3	1	1+2	2	1-5	6	2	21	19	15	2	153	78	1099	416	50.35	15.32	8.17	7.98	6.21	16.12
Hydrodynastes	gigas	MPEG	MPEG 20018		Brasil	Pará	Melgaço	FLONA Caxiuanã. Rio Curuá	-1.907220	-51.379973	Vaz, Flávio; Marlúcia	07.x.2001	F	adult	8	9	10	11	1	1	2	3	2	1+3	2	1-5	6	2	21	19	15	1	164	50	1466	336	59.11	17.72	9.57	10.06	7.41	21.20
Hydrodynastes	melanogigas	ULBRA-TO	ULBRA 1012	CEULP 1019	Brasil	Tocantins	Palmas	Aterro da ponde que liga Palmas à Paraíso	-10.249091	-48.324286	Resgate de Fauna da UHE Luís Eduardo Magalhães	23.iv.2002	F	juvenile	7	8	10	10	1	1	2	3	2	2+3	2	1-5	6	2	19	18	15	2	171	73	524	152	32.63	9.90	4.99	4.88	5.13	11.34
Hydrodynastes	melanogigas	ULBRA-TO	ULBRA 1013	CEULP 1020	Brasil	Tocantins	Palmas	Aterro da ponde que liga Palmas à Paraíso	-10.249091	-48.324286	Resgate de Fauna da UHE Luís Eduardo Magalhães	23.iv.2002	M	juvenile	8	8	10	10	1	1	2	3	2	2+3	2	1-5	6	2	19	19	15	2	162	86	758	316	39.82	12.15	6.26	6.70	5.76	14.87
Hydrodynastes	melanogigas	ULBRA-TO	ULBRA 1014	CEULP 1021	Brasil	Tocantins	Palmas	Aterro da ponde que liga Palmas à Paraíso	-10.249091	-48.324286	Resgate de Fauna da UHE Luís Eduardo Magalhães	24.iv.2002	F	adult	8	8	10	10	1	1	2	3	2	1+3	2	1-5	6	2	19	19	15	2	170	75	1236	477	57.27	16.67	8.44	9.04	7.95	19.03
Hydrodynastes	melanogigas	ULBRA-TO	ULBRA 1038	CEULP 1046	Brasil	Tocantins	Palmas	Margem do Rio Tocantins, reservatório da UHE	-10.249091	-48.324286	Resgate de Fauna da UHE Luís Eduardo Magalhães	29.iv.2002	M	adult	8	8	10	10	1	1	2	3	2	2+3	2	1-5	6	2	19	17	15	2	161	83	1182	536	52.50	16.36	8.24	7.65	7.00	18.14
Hydrodynastes	melanogigas	ULBRA-TO	ULBRA 1064	CEULP 1087	Brasil	Tocantins	Palmas	Aterro da ponde que liga Palmas à Paraíso	-10.249091	-48.324286	Resgate de Fauna da UHE Luís Eduardo Magalhães	03.v.2002	F	adult	8	8	10	10	1	1	2	3	2	2+3	2	1-5	6	2	19	19	15	1	172	75	1241	444	54.79	15.55	8.80	8.92	6.78	20.01
Hydrodynastes	melanogigas	ULBRA-TO	ULBRA 1065	CEULP 1088	Brasil	Tocantins	Palmas	Aterro da ponde que liga Palmas à Paraíso	-10.249091	-48.324286	Resgate de Fauna da UHE Luís Eduardo Magalhães	03.v.2002	F	adult	8	8	10	11	1	1	2	3	2	2+2	2	1-5	6	2	19	19	15	2	170	74	1347	462	57.84	16.53	8.47	8.80	7.14	19.81
Hydrodynastes	gigas	ULBRA-TO	ULBRA 1071	CEULP 1094	Brasil	Tocantins	Porto Nacional	Ilha da Foice	-10.703164	-48.408486	Resgate de Fauna da UHE Luís Eduardo Magalhães	03.v.2002	M	juvenile	8	8	10	10	1	1	2	3	2	2+3	2	1-5	6	2	19	19	15	2	163	76	730	228	37.42	11.16	5.55	5.71	5.29	12.76
Hydrodynastes	melanogigas	ULBRA-TO	ULBRA 1136	CEULP 1197	Brasil	Tocantins	Palmas	Aterro da ponde que liga Palmas à Paraíso	-10.249091	-48.324286	Resgate de Fauna da UHE Luís Eduardo Magalhães	21.v.2002	F	juvenile	8	8	10	10	1	1	2	3	2	2+3	2	1-5	6	2	19	19	15	2	170	72	842	216	39.62	11.29	6.13	5.26	5.84	11.40
Hydrodynastes	melanogigas	ULBRA-TO	ULBRA 1137	CEULP 1198	Brasil	Tocantins	Palmas	Aterro da ponde que liga Palmas à Paraíso	-10.249091	-48.324286	Resgate de Fauna da UHE Luís Eduardo Magalhães	21.v.2002	F	juvenile	9	8	10	11	1	1	2	3	2	2+3	2	1-5	6	2	19	19	15	2	168	24	802	105	39.65	12.03	5.91	6.47	5.23	13.40
Hydrodynastes	melanogigas	ULBRA-TO	ULBRA 1157	CEULP 1218	Brasil	Tocantins	Palmas	Margem do Rio Tocantins, reservatório da UHE	-10.249091	-48.324286	Resgate de Fauna da UHE Luís Eduardo Magalhães	25.v.2002	F	juvenile	8	8	10	11	1	1	2	3	2	2+3	2	1-5	6	2	19	19	15	2	168	72	808	239	40.49	12.11	6.49	6.13	5.82	14.17
Hydrodynastes	melanogigas	ULBRA-TO	ULBRA 1197	CEULP 1258	Brasil	Tocantins	Porto Nacional	Aterro da ponde que liga Palmas à Paraíso	-10.703164	-48.408486	Resgate de Fauna da UHE Luís Eduardo Magalhães	29.v.2002	F	adult	8	8	10	11	1	1	2	3	2	2+3	2	1-5	6	2	19	19	15	1	169	74	1457	375	49.72	15.35	7.37	7.82	6.10	16.27
Hydrodynastes	melanogigas	ULBRA-TO	ULBRA 1203	CEULP 1264	Brasil	Tocantins	Palmas	Margem do Rio Tocantins, reservatório da UHE	-10.249091	-48.324286	Resgate de Fauna da UHE Luís Eduardo Magalhães	06.vi.2002	M	juvenile	8	8	10	10	1	1	2	3	2	2+3	2	1-5	6	2	19	19	15	2	167	85	468	180	30.04	9.12	4.17	5.09	4.85	11.39
Hydrodynastes	melanogigas	ULBRA-TO	ULBRA 1204	CEULP 1265	Brasil	Tocantins	Palmas	Margem do Rio Tocantins, reservatório da UHE	-10.249091	-48.324286	Resgate de Fauna da UHE Luís Eduardo Magalhães	06.vi.2002	F	adult	8	8	10	11	1	1	2	3	2	2+2	2	1-5	6	2	19	19	15	2	169	73	1565	390	53.96	16.71	7.89	8.76	6.76	19.01
Hydrodynastes	melanogigas	ULBRA-TO	ULBRA 1205	CEULP 1266	Brasil	Tocantins	Palmas	Margem do Rio Tocantins, reservatório da UHE	-10.249091	-48.324286	Resgate de Fauna da UHE Luís Eduardo Magalhães	06.vi.2002	F	juvenile	8	8	10	10	1	1	2	3	2	13	2	1-5	6	2	19	19	15	2	171	71	599	177	33.00	9.80	4.78	5.04	5.08	9.98
Hydrodynastes	melanogigas	ULBRA-TO	ULBRA 1211	CEULP 1272	Brasil	Tocantins	Palmas	Aterro da ponde que liga Palmas à Paraíso	-10.249091	-48.324286	Resgate de Fauna da UHE Luís Eduardo Magalhães	13.vi.2002	M	juvenile	8	8	9	9	1	1	2	3	2	2+3	2	1-5	6	2	19	19	15	1	164	84	709	229	34.79	10.65	5.35	5.54	5.01	11.55
Hydrodynastes	melanogigas	ULBRA-TO	ULBRA 1212	CEULP 1273	Brasil	Tocantins	Palmas	Aterro da ponde que liga Palmas à Paraíso	-10.249091	-48.324286	Resgate de Fauna da UHE Luís Eduardo Magalhães	20.vi.2002	M	juvenile	8	8	10	10	1	1	2	3	3	2+3	2	1-5	6	2	19	19	15	1	160	79	615	234	36.52	11.03	5.14	5.92	5.17	12.53
Hydrodynastes	melanogigas	ULBRA-TO	ULBRA 1227	CEULP 1297	Brasil	Tocantins	Palmas	Aterro da ponde que liga Palmas à Paraíso	-10.249091	-48.324286	Resgate de Fauna da UHE Luís Eduardo Magalhães	10.vii.2002	F	juvenile	8	8	9	10	1	1	2	3	2	2+3	2	1-5	6	2	19	19	15	1	170	75	937	236	40.04	12.31	6.02	6.22	5.68	13.72
Hydrodynastes	melanogigas	ULBRA-TO	ULBRA 1232	CEULP 1358	Brasil	Tocantins	Palmas	Aterro da ponde que liga Palmas à Paraíso	-10.249091	-48.324286	Resgate de Fauna da UHE Luís Eduardo Magalhães	30.viii.2002	F	juvenile	8	8	10	12	1	1	2	3	2	2+3	2	1-5	6	2	19	19	15	1	169	70	803	180	34.19	10.70	5.02	5.43	5.17	11.45
Hydrodynastes	melanogigas	ULBRA-TO	ULBRA 1038	CEULP 1370	Brasil	Tocantins	Palmas	Aterro da ponde que liga Palmas à Paraíso	-10.249091	-48.324286	Resgate de Fauna da UHE Luís Eduardo Magalhães	10.x.2002	F	juvenile	8	8	10	10	1	1	2	3	2	2+3	2	1-5	6	2	19	19	15	2	170	73	858	226	39.13	11.81	6.25	6.53	5.47	13.05
Hydrodynastes	melanogigas	ULBRA-TO	ULBRA 329	CEULP 330	Brasil	Tocantins	Palmas	Aterro da ponde que liga Palmas à Paraíso	-10.249091	-48.324286	Resgate de Fauna da UHE Luís Eduardo Magalhães	25.ii.2002	M	juvenile	8	8	9	9	1	2	2	3	2	2+3	2	1-5	6	2	19	19	14	2	163	82	774	276	39.37	11.39	5.96	6.59	5.40	13.27
Hydrodynastes	melanogigas	ULBRA-TO	ULBRA 459	CEULP 460	Brasil	Tocantins	Porto Nacional	Aterro da ponde que liga Palmas à Paraíso	-10.703164	-48.408486	Resgate de Fauna da UHE Luís Eduardo Magalhães	16.iii.2002	M	adult	8	8	10	10	1	1	2	3	2	2+2	2	1-5	6	2	19	19	15	2	162	85	1256	544	55.48	17.89	9.47	9.37	7.37	21.26
Hydrodynastes	melanogigas	ULBRA-TO	ULBRA 460	CEULP 461	Brasil	Tocantins	Palmas	Aterro da ponde que liga Palmas à Paraíso	-10.249091	-48.324286	Resgate de Fauna da UHE Luís Eduardo Magalhães	16.iii.2002	F	adult	8	8	11	11	1	1	2	3	2	2+3	2	1-5	6	2	19	19	15	2	169	72	1039	313	48.48	14.40	6.97	7.46	6.67	15.52
Hydrodynastes	melanogigas	ULBRA-TO	ULBRA 471	CEULP 471	Brasil	Tocantins	Palmas	Margem do Rio Tocantins, reservatório da UHE	-10.249091	-48.324286	Resgate de Fauna da UHE Luís Eduardo Magalhães	15.iii.2002	M	adult	8	8	10	9	1	1	2	3	2	2+3	2	1-5	6	2	19	19	14	2	162	83	1023	447	46.23	15.59	8.14	8.26	6.51	17.20
Hydrodynastes	melanogigas	ULBRA-TO	ULBRA 516	CEULP 516	Brasil	Tocantins	Palmas	Aterro da ponde que liga Palmas à Paraíso	-10.249091	-48.324286	Resgate de Fauna da UHE Luís Eduardo Magalhães	23.iii.2002	M	adult	8	8	10	10	1	1	2	3	2	2+2	2	1-5	6	2	19	19	15	2	162	81	1292	487	54.85	17.17	8.26	8.71	7.64	18.98
Hydrodynastes	melanogigas	ULBRA-TO	-	CEULP 758	-	-	-	-	-	-	-	-	M	adult	8	8	10	10	1	1	2	3	3	2+3	2	1-5	6	2	19	17	16	1	162	85	1135	521	52.46	16.72	8.62	8.09	6.75	15.35
Hydrodynastes	melanogigas	ULBRA-TO	ULBRA 857	CEULP 864	Brasil	Tocantins	Palmas	Aterro da ponde que liga Palmas à Paraíso	-10.249091	-48.324286	Resgate de Fauna da UHE Luís Eduardo Magalhães	09.iv.2002	M	adult	8	8	10	10	1	1	2	3	2	2+3	2	1-6	7	2	19	19	15	2	163	84	1341	548	53.89	17.84	8.75	8.51	7.34	16.86
Hydrodynastes	melanogigas	ULBRA-TO	ULBRA 889	CEULP 896	Brasil	Tocantins	Palmas	Aterro da ponde que liga Palmas à Paraíso	-10.249091	-48.324286	Resgate de Fauna da UHE Luís Eduardo Magalhães	09.iv.2002	M	adult	8	8	10	10	1	1	2	3	2	1+3	2	1-5	6	2	19	19	15	1	161	82	1152	454	48.88	15.57	8.30	7.76	6.93	19.03
Hydrodynastes	melanogigas	ULBRA-TO	ULBRA 927	CEULP 934	Brasil	Tocantins	Palmas	Aterro da ponde que liga Palmas à Paraíso	-10.249091	-48.324286	Resgate de Fauna da UHE Luís Eduardo Magalhães	12.iv.2002	F	adult	8	8	10	10	1	2	2	3	2	2+3	2	1-5	6	2	19	19	15	2	172	71	1318	422	53.24	16.29	7.69	8.49	7.21	17.01
Hydrodynastes	melanogigas	ULBRA-TO	ULBRA 928	CEULP 935	Brasil	Tocantins	Palmas	Aterro da ponde que liga Palmas à Paraíso	-10.249091	-48.324286	Resgate de Fauna da UHE Luís Eduardo Magalhães	12.iv.2002	M	adult	8	8	10	10	1	1	2	3	2	2+3	2	1-5	6	2	19	19	15	1	160	84	1119	493	50.98	15.80	8.67	8.41	6.88	16.84
Hydrodynastes	melanogigas	ULBRA-TO	ULBRA 931	CEULP 938	Brasil	Tocantins	Palmas	Aterro da ponde que liga Palmas à Paraíso	-10.249091	-48.324286	Resgate de Fauna da UHE Luís Eduardo Magalhães	16.iv.2002	M	adult	8	8	10	10	1	1	2	3	2	1+3	2	1-5	6	2	19	19	15	2	162	62	1344	416	54.58	17.31	8.53	8.95	7.46	17.70
Hydrodynastes	melanogigas	ULBRA-TO	ULBRA 932	CEULP 939	Brasil	Tocantins	Palmas	Aterro da ponde que liga Palmas à Paraíso	-10.249091	-48.324286	Resgate de Fauna da UHE Luís Eduardo Magalhães	16.iv.2002	F	adult	8	8	11	10	1	1	2	3	2	1+3	2	1-5	6	2	19	19	15	2	170	79	1180	430	50.69	14.94	7.40	7.47	6.14	17.98
Hydrodynastes	melanogigas	ULBRA-TO	ULBRA 985	CEULP 992	Brasil	Tocantins	Palmas	Aterro da ponde que liga Palmas à Paraíso	-10.249091	-48.324286	Resgate de Fauna da UHE Luís Eduardo Magalhães	20.iv.2002	M	adult	8	8	10	10	1	1	2	3	2	2+3	2	1-5	6	2	19	19	15	2	165	81	1126	454	48.00	15.38	7.50	7.61	6.49	15.24
Hydrodynastes	gigas	CHUNB	CHUNB 65028	GRCOLLI 20572	Brasil	Mato Grosso	Nossa Senhora do Livramento		-15.900221	-56.292938		07.vi.2010	F	adult	8	8	10	10	1	1	2	3	2	1+2	2	1-5	6	2	20	19	15	1	162	68	1385	416	60.78	18.68	9.62	10.22	7.58	22.99
Hydrodynastes	gigas	CHUNB	CHUNB 66534	SALT 286	Brasil	Rondônia	Porto Velho		-9.261901	-64.650323			M	juvenile	8	8	11	10	1	1	2	3	2	2+3	2	1-6	7	2	19	19	15	1	161	80	590	183	33.84	11.85	5.42	5.30	5.72	13.11
Hydrodynastes	gigas	CHUNB	CHUNB 65785		Brasil	Mato Grosso	Nossa Senhora do Livramento		-15.900221	-56.292938		28.vii.2010	F	juvenile	8	8	11	11	1	1	2	3	2	2+3	2	1-6	6	2	19	19	15	2	163	71	599	183	35.00	10.06	5.44	5.61	5.48	12.38
Hydrodynastes	gigas	CHUNB	CHUNB 59249		Brasil	Amazonas	Boca do Acre		-8.751663	-67.398531			-	adult	8	8	10	10	1	1	2	3	2	2+3	2	1-5	6	-	-	-	-	-	-	-	-	-	66.82	20.17	11.33	11.21	8.22	22.96
Hydrodynastes	gigas	CHUNB	CHUNB 59250		Brasil	Amazonas	Boca do Acre		-8.751663	-67.398531			-	adult	8	8	-	10	1	1	2	3	2	2+3	2	1-4	5	-	-	-	-	-	-	-	-	-	72.35	22.45	11.93	12.17	7.47	25.86
Hydrodynastes	gigas	CHUNB	CHUNB 56729		Brasil	Amapá	Mazagão		-0.115827	-51.286247			M	adult	8	8	10	11	1	1	3	3	2	2+3	2	1-5	6	2	19	19	15	2	154	75	1337	520	57.95	19.02	9.31	9.41	8.08	21.34
Hydrodynastes	gigas	CHUNB	CHUNB 15159		Brasil	Amapá	Amapá		0.901991	-52002957			F	adult	8	-	10	-	1	1	2	2	2	1+3	2	1-5	5	2	19	19	15	2	166	66	1522	449	65.26	18.42	10.65	10.23	8.16	26.22
Hydrodynastes	gigas	CHUNB	CHUNB 22054		Brasil	Amapá	Amapá		0.901991	-52002957			M	adult	8	8	10	10	1	1	2	2	2	1+3	2	1-5	6	2	21	19	15	2	156	76	1164	484	55.41	18.26	9.43	9.86	7.48	21.15
Hydrodynastes	melanogigas	CHUNB	CHUNB 12802		Brasil	Tocantins	Palmas		-10.18914	-48.10853			M	adult	8	8	10	9	1	1	2	3	2	2+3	2	1-5	6	2	19	19	15	1	161	82	1155	468	48.57	16.82	8.63	8.32	5.50	18.70
Hydrodynastes	gigas	CHUNB	CHUNB 22053		Brasil	Tocantins	Palmas		-10.18914	-48.10853			F	juvenile	8	8	10	10	1	1	2	3	2	2+3	2	1-5	6	2	19	19	15	1	163	82	311	88	23.07	7.75	3.86	3.95	4.27	8.86
Hydrodynastes	gigas	CHUNB	CHUNB 22068		Brasil	Tocantins	Palmas		-10.18914	-48.10853			F	juvenile	8	8	10	10	1	1	2	3	2	3+3	2	1-5	6	2	19	19	15	1	169	68	356	84	24.58	8.49	3.66	3.94	4.41	8.14
Hydrodynastes	gigas	ZUFMS	REP2394	MAP 1643	Brasil	São Paulo	Ilha Solteira		-20.432306	-51.348722	Luciano	23.xi.2014	M	adult	8	8	11	11	1	1	2	3	2	2+3	2	1-5	6	2	19	19	15	2	154	88	1425	564	53.69	17.45	9.37	9.39	7.13	22.06
Hydrodynastes	gigas	ZUFMS	REP2395	MAP 1644	Brasil	Mato Grosso do Sul	Miranda	Estrada parque na beira de um corixo, comunidade passo do lontra	-20.235921	-56.375142	Rafael Carlos Benetti Paredero	07.xi.2015	F	adult	8	9	10	10	1	1	2	3	1	1+2	2	1-5	6	2	19	19	15	1	165	69	1879	474	56.85	16.99	7.86	9.15	7.22	20.77
Hydrodynastes	gigas	ZUFMS	REP2389	MAP 806	Brasil	Minas Gerais	Fronteira		-20.263077	-49.229167	Matheus Neves; Elvis Almeida	23.vii.2015	M	adult	8	8	10	10	1	1	3	3	2	2+3	2	1-5	6	2	19	19	15	1	152	86	1169	419	46.29	15.27	7.76	7.29	6.92	18.51
Hydrodynastes	gigas	ZUFMS	REP2392	MAP 1472	Brasil	Mato Grosso do Sul	Anastácio		-20.483889	-55.806944	Diego Santana, Priscila Carvalho, Leandro Alves, José Luis Massao	15.v.2016	M	adult	8	8	10	10	1	1	2	3	2	2+3	2	1-5	6	2	19	-	15	2	158	73	1213	443	55.97	18.29	9.47	9.69	6.78	18.96
Hydrodynastes	gigas	ZUFMS	REP2393	MAP 1529	Brasil	Mato Grosso do Sul	Corumbá	BEP UFMS	-19577042	-57018485	Diego Santana et al	23.vi.2016	F	adult	8	8	11	10	1	1	2	3	2	2+3	2	1-5	6	2	19	19	15	1	167	73	1255	433	53.21	15.77	8.74	7.84	7.38	19.16
Hydrodynastes	gigas	ZUFMS	REP2383		Brasil	Mato Grosso do Sul	Aquidauana	BR 262, ponte do corrego Laranjal	-20.467005	-55.787294	A F Beda	05.vi.2014	M	adult	8	8	-	-	1	1	2	3	2	2+3	2	-	-	2	19	19	15	2	162	79	1391	472	45.02	15.16	5.52	6.97	6.58	15.79
Hydrodynastes	gigas	UFPB	CHUFPB4614	UFPB 2441	Brasil	Paraíba	João Pessoa		-7.133333	-34.850000			M	adult	8	8	10	10	1	1	2	3	2	2+3	2	1-5	5	2	19	19	15	1	157	78	1006	339	43.74	13.89	7.55	7.35	6.13	17.37
Hydrodynastes	gigas	UFPB	CHUFPB4613	UFPB 4316	Brasil	Paraíba	João Pessoa		-7.133333	-34.850000			M	adult	8	8	10	10	1	1	2	3	2	1+2	2	1-4	5	2	19	19	15	1	159	78	959	405	47.36	15.25	8.02	8.09	6.35	19.22
Hydrodynastes	gigas	UFPB	CHUFPB4611	UFPB 2442	Brasil	Paraíba	João Pessoa		-7.133333	-34.850000			M	adult	8	8	10	10	1	1	2	3	2	2+3	2	1-4	5	2	19	19	15	2	158	78	1104	426	48.97	15.76	8.40	8.26	6.87	18.72
Hydrodynastes	gigas	UFPB	CHUFPB4612	UFPB 3678	Brasil	Paraíba	Mamanguape		-6.783333	-34.933333			M	juvenile	8	8	10	10	1	1	2	3	2	1+3	2	1-5	6	2	19	19	15	2	159	78	562	164	31.40	10.46	5.50	4.81	5.31	11.34
Hydrodynastes	gigas	UFPB	CHUFPB14837		Brasil	Paraíba	-						F	juvenile	8	8	10	10	1	1	2	3	2	2+3	2	1-4	5	2	19	19	15	1	164	67	399	91	25.04	8.54	3.99	4.55	4.69	9.68
Hydrodynastes	melanogigas	ZUFMS	ZUFMS 3446	MAP 3568	Brasil	Tocantins	Palmas	Proximidade das margens do reservatório da UHE Luiz Eduardo do Magalhães	-10.278716	-48.348257	Leandro Silva	23.viii.2018	F	adult	8	8	10	10	1	1	2	3	2	2+3	2	1-4	5	2	19	19	15	2	172	66	2198	532	68.5	51.07	10.83	10.64	6.89	26.62
Hydrodynastes	melanogigas	IBSP	IBSP65978		Brasil	Tocantins	Porto Nacional		-10.700000	-48.400000			M	juvenile	8	8	9	9	1	1	3	3	2	1+3	2	1-5	2	2	19	19	15	3	164	85	524	166	29.18	9.76	4.27	4.44	4.63	11.79
Hydrodynastes	melanogigas	IBSP	IBSP66387		Brasil	Tocantins	Porto Nacional		-10.700000	-48.400000			M	adult	8	8	10	9	1	1	2	3	3	2+3	2	1-5	1	2	19	19	15	3	164	79	1365	470	52.26	18.05	7.31	7.56	6.11	18.62
Hydrodynastes	melanogigas	MNRJ	MNRJ15101		Brasil	Tocantins	Palmas		-10.211490	-48.364009			M	adult	8	8	10	10	-	-	-	-	2	2+3	-	-	-	-	19	19	15	-	163	85	-	-	-	-	-	-	-	-
